# Supplementary material for: 3,5-Dimethyl-1-(2-pyridylcarbon­yl)-5-[(2-pyridylcarbon­yl)hydrazino]-2-pyrazoline methanol hemisolvate
Source: Acta Crystallogr Sect E Struct Rep Online. 2008 Aug 30;64(Pt 9):o1842. doi: 10.1107/S1600536808027335 (PMC2960697; doi:10.1107/S1600536808027335)
Supplement: Supplementary file 1 [file e-64-o1842-sup1.cif]

##############################################################################
###                                                                        ###
###        Electronic paper (Acta Crystallographica Section E)             ###
###                                                                        ###
##############################################################################
#                                                                            #
# This CIF contains the data in a paper accepted for publication in Acta     #
# Crystallographica Section E. It conforms to the requirements of Notes      #
# for Authors for Section E, and has been peer reviewed under the auspices   #
# of the IUCr Commission on Journals.                                        #
#                                                                            #
# Full details of the Crystallographic Information File format               #
# are given in the paper "The Crystallographic Information File (CIF):       #
# a New Standard Archive File for Crystallography" by S. R. Hall, F. H.      #
# Allen and I. D. Brown [Acta Cryst. (1991), A47, 655-685].                  #
#                                                                            #
# The current version of the core CIF dictionary is obtainable from          #
# ftp://ftp.iucr.org/pub/cif_core.dic. The current version number is 2.4.    #
#                                                                            #
# Software is freely available for graphical display of the structure(s) in  #
# this CIF.  For information consult the CIF home page http://www.iucr.org/  #
# cif/home.html                                                              #
#                                                                            #
# This file may be used for bona fide research purposes within the           #
# scientific community so long as proper attribution is given to the journal # 
# article from which it was obtained.                                        #
#                                                                            #
##############################################################################
                                             
data_global
_journal_date_recd_electronic     2008-08-11
_journal_date_accepted     2008-08-25
_journal_name_full     'Acta Crystallographica, Section E'
_journal_year     2008
_journal_volume     64
_journal_issue      9
_journal_page_first     o1842
_journal_page_last     o1842
_journal_paper_category     QO
_journal_coeditor_code     HB2780
_publ_contact_author_name     'Pro. Dacheng Li'
_publ_contact_author_address
;
College of Chemistry and Chemical Engineering
Liaocheng University
Shandong 252059
People's Republic of China
;
_publ_contact_author_email     lidacheng@lcu.edu.cn
_publ_contact_author_fax     '86 635 8186709'
_publ_contact_author_phone     '86 635 8239121'
_publ_section_title
;
3,5-Dimethyl-1-(2-pyridylcarbonyl)-5-[(2-pyridylcarbonyl)hydrazino]-2-pyrazoline
methanol hemisolvate
;
loop_
    _publ_author_name
    _publ_author_address
    'Yuting Chen'
;
Department of Chemistry
Dezhou University
Dezhou 253023
People's Republic of China
and
College of Chemistry and Chemical Engineering
Liaocheng University
Liaocheng 252059
People's Republic of China
;
    'Hua Yang'
;
College of Chemistry and Chemical Engineering
Liaocheng University
Liaocheng 252059
People's Republic of China
;
    'Dacheng Li'
;
College of Chemistry and Chemical Engineering
Liaocheng University
Liaocheng 252059
People's Republic of China
;
    'Daqi Wang'
;
College of Chemistry and Chemical Engineering
Liaocheng University
Liaocheng 252059
People's Republic of China
;
data_I
_chemical_name_systematic
;
3,5-Dimethyl-1-(2-pyridylcarbonyl)-5-[(2-pyridylcarbonyl)hydrazino]-2-
pyrazoline methanol hemisolvate
;
_chemical_name_common     ?
_chemical_formula_moiety     'C17 H18 N6 O2, 0.5(C H4 O)'
_chemical_formula_sum     'C17.50 H20 N6 O2.50'
_chemical_formula_iupac     'C17 H18 N6 O2, 0.5C H4 O'
_chemical_formula_weight     354.40
_chemical_melting_point     ?
_symmetry_cell_setting     Triclinic
_symmetry_space_group_name_H-M     'P -1'
_symmetry_space_group_name_Hall     '-P 1'
loop_
    _symmetry_equiv_pos_as_xyz
    'x, y, z'
    '-x, -y, -z'
_cell_length_a     9.0111(12)
_cell_length_b     10.6406(17)
_cell_length_c     10.814(2)
_cell_angle_alpha     78.2210(10)
_cell_angle_beta     66.4140(10)
_cell_angle_gamma     86.477(2)
_cell_volume     930.0(2)
_cell_formula_units_Z     2
_cell_measurement_reflns_used     1800
_cell_measurement_theta_min     2.47
_cell_measurement_theta_max     24.83
_cell_measurement_temperature     298(2)
_exptl_crystal_description     block
_exptl_crystal_colour     colourless
_exptl_crystal_size_max     0.53
_exptl_crystal_size_mid     0.48
_exptl_crystal_size_min     0.46
_exptl_crystal_density_diffrn     1.266
_exptl_crystal_density_meas     ?
_exptl_crystal_density_method     'not measured'
_exptl_crystal_F_000     374
_exptl_absorpt_coefficient_mu     0.089
_exptl_absorpt_correction_type     multi-scan
_exptl_absorpt_process_details     '(SADABS; Sheldrick, 1996)'
_exptl_absorpt_correction_T_min     0.955
_exptl_absorpt_correction_T_max     0.960
_exptl_special_details
;
;
_diffrn_ambient_temperature     298(2)
_diffrn_radiation_type     MoK\a
_diffrn_radiation_wavelength     0.71073
_diffrn_radiation_source     'fine-focus sealed tube'
_diffrn_radiation_monochromator     graphite
_diffrn_measurement_device_type     'Bruker SMART1000 CCD'
_diffrn_measurement_method     \w
_diffrn_detector_area_resol_mean     ?
_diffrn_reflns_number     4781
_diffrn_reflns_av_R_equivalents     0.0226
_diffrn_reflns_av_sigmaI/netI     0.0446
_diffrn_reflns_theta_min     2.53
_diffrn_reflns_theta_max     25.01
_diffrn_reflns_theta_full     25.01
_diffrn_measured_fraction_theta_max     0.974
_diffrn_measured_fraction_theta_full     0.974
_diffrn_reflns_limit_h_min     -10
_diffrn_reflns_limit_h_max     10
_diffrn_reflns_limit_k_min     -12
_diffrn_reflns_limit_k_max     7
_diffrn_reflns_limit_l_min     -12
_diffrn_reflns_limit_l_max     12
_diffrn_standards_number     ?
_diffrn_standards_interval_count     ?
_diffrn_standards_interval_time     ?
_diffrn_standards_decay_%     ?
_refine_special_details
;
Refinement of <i>F</i>^2^ against ALL reflections. The weighted <i>R</i>-factor
<i>wR</i> and goodness of fit <i>S</i> are based on <i>F</i>^2^, conventional
<i>R</i>-factors <i>R</i> are based on <i>F</i>, with <i>F</i> set to zero for
negative <i>F</i>^2^. The threshold expression of <i>F</i>^2^ >
\s(<i>F</i>^2^) is used only for calculating <i>R</i>-factors(gt) <i>etc</i>.
and is not relevant to the choice of reflections for refinement.
<i>R</i>-factors based on <i>F</i>^2^ are statistically about twice as large
as those based on <i>F</i>, and <i>R</i>- factors based on ALL data will be
even larger.
;
_reflns_number_total     3189
_reflns_number_gt     2189
_reflns_threshold_expression     I>2\s(I)
_refine_ls_structure_factor_coef     Fsqd
_refine_ls_matrix_type     full
_refine_ls_R_factor_all     0.0914
_refine_ls_R_factor_gt     0.0653
_refine_ls_wR_factor_gt     0.1826
_refine_ls_wR_factor_ref     0.2163
_refine_ls_goodness_of_fit_ref     1.000
_refine_ls_restrained_S_all     1.000
_refine_ls_number_reflns     3189
_refine_ls_number_parameters     245
_refine_ls_number_restraints     0
_refine_ls_hydrogen_treatment     constr
_refine_ls_weighting_scheme     calc
_refine_ls_weighting_details
          'calc w=1/[\s^2^(Fo^2^)+(0.139P)^2^+0.2337P] where P=(Fo^2^+2Fc^2^)/3'
_atom_sites_solution_hydrogens     geom
_atom_sites_solution_primary     direct
_atom_sites_solution_secondary     difmap
_refine_ls_shift/su_max     0.001
_refine_ls_shift/su_mean     0.000
_refine_diff_density_max     0.838
_refine_diff_density_min     -0.201
_refine_ls_extinction_method     none
_refine_ls_extinction_coef     ?
loop_
    _atom_type_symbol
    _atom_type_description
    _atom_type_scat_dispersion_real
    _atom_type_scat_dispersion_imag
    _atom_type_scat_source
    'C' 'C' 0.0033 0.0016
                         'International Tables Vol C Tables 4.2.6.8 and 6.1.1.4'
    'H' 'H' 0.0000 0.0000
                         'International Tables Vol C Tables 4.2.6.8 and 6.1.1.4'
    'N' 'N' 0.0061 0.0033
                         'International Tables Vol C Tables 4.2.6.8 and 6.1.1.4'
    'O' 'O' 0.0106 0.0060
                         'International Tables Vol C Tables 4.2.6.8 and 6.1.1.4'
_computing_data_collection     'SMART (Siemens, 1996)'
_computing_cell_refinement     'SAINT (Siemens, 1996)'
_computing_data_reduction     'SAINT (Siemens, 1996)'
_computing_structure_solution     'SHELXS97 (Sheldrick, 2008)'
_computing_structure_refinement     'SHELXL97 (Sheldrick, 2008)'
_computing_molecular_graphics     'SHELXTL (Sheldrick, 2008)'
_computing_publication_material     'SHELXTL (Sheldrick, 2008)'
loop_
    _atom_site_type_symbol
    _atom_site_label
    _atom_site_fract_x
    _atom_site_fract_y
    _atom_site_fract_z
    _atom_site_U_iso_or_equiv
    _atom_site_adp_type
    _atom_site_calc_flag
    _atom_site_refinement_flags
    _atom_site_occupancy
    _atom_site_disorder_assembly
    _atom_site_disorder_group
    N N1 0.4874(3) 0.8072(2) 0.1320(2) 0.0433(6) Uani d . 1 . .
    N N2 0.3319(3) 0.8492(2) 0.1473(2) 0.0466(6) Uani d . 1 C .
    N N3 0.4382(3) 0.5456(2) 0.1581(2) 0.0433(6) Uani d . 1 . .
    H H3 0.3688 0.5191 0.1298 0.052 Uiso d R 1 D .
    N N4 0.5844(3) 0.6043(2) 0.0554(2) 0.0430(6) Uani d . 1 C .
    H H4 0.6572 0.6046 0.0905 0.052 Uiso d R 1 . .
    N N5 0.4085(4) 0.9947(2) 0.3280(3) 0.0636(8) Uani d . 1 . .
    N N6 0.1726(3) 0.4050(2) 0.3258(2) 0.0508(6) Uani d . 1 . .
    O O1 0.6856(3) 0.7836(2) 0.2105(2) 0.0618(6) Uani d . 1 . .
    O O2 0.5370(3) 0.5115(2) 0.3232(2) 0.0665(7) Uani d . 1 . .
    O O3 0.8469(9) 0.4142(7) 0.1517(8) 0.123(2) Uani d P 0.50 . .
    H H3A 0.7709 0.4329 0.1284 0.185 Uiso calc PR 0.50 A 1
    C C1 0.3048(3) 0.8290(3) 0.0467(3) 0.0457(7) Uani d . 1 . .
    C C2 0.4392(4) 0.7663(3) -0.0514(3) 0.0493(7) Uani d . 1 C .
    H H2A 0.4832 0.8217 -0.1416 0.059 Uiso calc R 1 B 1
    H H2B 0.4026 0.6859 -0.0599 0.059 Uiso calc R 1 B 1
    C C3 0.5665(3) 0.7430(2) 0.0119(3) 0.0425(6) Uani d . 1 C 1
    C C4 0.1544(4) 0.8701(4) 0.0264(4) 0.0692(9) Uani d . 1 C 1
    H H4A 0.0845 0.9090 0.1013 0.104 Uiso calc R 1 C 1
    H H4B 0.1001 0.7967 0.0232 0.104 Uiso calc R 1 C 1
    H H4C 0.1813 0.9311 -0.0586 0.104 Uiso calc R 1 C 1
    C C5 0.7302(4) 0.8002(3) -0.0844(3) 0.0545(8) Uani d . 1 C 1
    H H5A 0.7209 0.8906 -0.1139 0.082 Uiso calc R 1 C 1
    H H5B 0.7718 0.7598 -0.1631 0.082 Uiso calc R 1 C 1
    H H5C 0.8027 0.7866 -0.0379 0.082 Uiso calc R 1 C 1
    C C6 0.5483(3) 0.8179(3) 0.2250(3) 0.0441(7) Uani d . 1 C 1
    C C7 0.4413(3) 0.8700(3) 0.3491(3) 0.0461(7) Uani d . 1 C 1
    C C8 0.3925(4) 0.7926(3) 0.4769(3) 0.0554(8) Uani d . 1 C 1
    H H8 0.4203 0.7066 0.4874 0.066 Uiso calc R 1 C 1
    C C9 0.3014(5) 0.8454(4) 0.5893(3) 0.0711(10) Uani d . 1 C 1
    H H9 0.2640 0.7951 0.6774 0.085 Uiso calc R 1 C 1
    C C10 0.2671(5) 0.9717(4) 0.5696(4) 0.0780(11) Uani d . 1 C 1
    H H10 0.2066 1.0094 0.6444 0.094 Uiso calc R 1 C 1
    C C11 0.3214(5) 1.0429(4) 0.4402(4) 0.0750(10) Uani d . 1 C 1
    H H11 0.2969 1.1295 0.4287 0.090 Uiso calc R 1 C 1
    C C12 0.4278(3) 0.4976(2) 0.2862(3) 0.0423(6) Uani d . 1 D 1
    C C13 0.2742(3) 0.4273(2) 0.3813(3) 0.0407(6) Uani d . 1 D 1
    C C14 0.2423(4) 0.3888(3) 0.5204(3) 0.0510(7) Uani d . 1 D 1
    H H14 0.3164 0.4058 0.5552 0.061 Uiso calc R 1 D 1
    C C15 0.0991(4) 0.3252(3) 0.6047(3) 0.0587(8) Uani d . 1 D 1
    H H15 0.0736 0.2988 0.6985 0.070 Uiso calc R 1 D 1
    C C16 -0.0062(4) 0.3010(3) 0.5495(3) 0.0639(9) Uani d . 1 D 1
    H H16 -0.1035 0.2567 0.6048 0.077 Uiso calc R 1 D 1
    C C17 0.0339(4) 0.3432(3) 0.4113(3) 0.0618(8) Uani d . 1 D 1
    H H17 -0.0397 0.3278 0.3752 0.074 Uiso calc R 1 D 1
    C C20 0.9726(6) 0.5000(5) 0.0745(5) 0.0401(12) Uani d P 0.50 . 1
    H H20A 1.0622 0.4779 0.1024 0.048 Uiso calc PR 0.50 . 1
    H H20B 0.9384 0.5854 0.0911 0.048 Uiso calc PR 0.50 . 1
    H H20C 1.0000 0.5000 0.0000 0.048 Uiso d SR 1 . 1
loop_
    _atom_site_aniso_label
    _atom_site_aniso_U_11
    _atom_site_aniso_U_22
    _atom_site_aniso_U_33
    _atom_site_aniso_U_12
    _atom_site_aniso_U_13
    _atom_site_aniso_U_23
    N1 0.0482(13) 0.0436(13) 0.0418(12) 0.0024(10) -0.0199(10) -0.0125(10)
    N2 0.0497(14) 0.0456(13) 0.0477(13) 0.0048(10) -0.0211(11) -0.0134(10)
    N3 0.0463(13) 0.0437(13) 0.0415(12) -0.0045(10) -0.0194(10) -0.0062(10)
    N4 0.0471(13) 0.0415(13) 0.0398(12) -0.0012(10) -0.0173(10) -0.0064(9)
    N5 0.090(2) 0.0486(15) 0.0555(15) 0.0058(13) -0.0304(15) -0.0154(12)
    N6 0.0494(14) 0.0605(15) 0.0429(13) -0.0054(11) -0.0184(11) -0.0088(11)
    O1 0.0585(14) 0.0762(15) 0.0609(13) 0.0051(11) -0.0320(11) -0.0193(11)
    O2 0.0690(14) 0.0827(16) 0.0538(12) -0.0232(12) -0.0345(11) 0.0024(11)
    O3 0.113(5) 0.134(6) 0.111(5) -0.005(4) -0.041(4) -0.007(4)
    C1 0.0533(16) 0.0413(15) 0.0450(15) 0.0001(12) -0.0241(13) -0.0042(12)
    C2 0.0630(18) 0.0496(16) 0.0419(15) 0.0019(13) -0.0281(14) -0.0079(12)
    C3 0.0530(16) 0.0407(15) 0.0357(13) 0.0007(12) -0.0186(12) -0.0094(11)
    C4 0.065(2) 0.077(2) 0.074(2) 0.0058(17) -0.0385(19) -0.0120(18)
    C5 0.0588(18) 0.0510(17) 0.0454(16) -0.0047(14) -0.0119(14) -0.0077(13)
    C6 0.0533(17) 0.0404(15) 0.0443(15) -0.0027(12) -0.0254(13) -0.0069(12)
    C7 0.0574(17) 0.0432(16) 0.0478(16) -0.0011(12) -0.0292(14) -0.0125(12)
    C8 0.0680(19) 0.0529(17) 0.0497(17) -0.0040(14) -0.0277(15) -0.0092(14)
    C9 0.084(2) 0.080(3) 0.0473(18) -0.0121(19) -0.0231(18) -0.0111(17)
    C10 0.093(3) 0.084(3) 0.059(2) 0.007(2) -0.024(2) -0.036(2)
    C11 0.100(3) 0.061(2) 0.067(2) 0.0109(19) -0.030(2) -0.0286(18)
    C12 0.0486(15) 0.0418(15) 0.0406(14) 0.0003(11) -0.0209(13) -0.0101(12)
    C13 0.0461(15) 0.0403(14) 0.0384(14) 0.0033(11) -0.0183(12) -0.0108(11)
    C14 0.0580(18) 0.0562(18) 0.0411(15) 0.0010(14) -0.0223(14) -0.0089(13)
    C15 0.0604(19) 0.066(2) 0.0420(16) -0.0015(15) -0.0142(15) -0.0052(14)
    C16 0.0520(18) 0.074(2) 0.0525(18) -0.0037(15) -0.0081(15) -0.0099(16)
    C17 0.0517(18) 0.078(2) 0.0546(18) -0.0080(15) -0.0206(16) -0.0092(16)
    C20 0.025(2) 0.060(3) 0.033(2) 0.003(2) -0.015(2) 0.001(2)
_geom_special_details
;
All e.s.d.'s (except the e.s.d. in the dihedral angle between two l.s. planes)
are estimated using the full covariance matrix. The cell e.s.d.'s are taken
into account individually in the estimation of e.s.d.'s in distances, angles
and torsion angles; correlations between e.s.d.'s in cell parameters are only
used when they are defined by crystal symmetry. An approximate (isotropic)
treatment of cell e.s.d.'s is used for estimating e.s.d.'s involving l.s.
planes.
;
loop_
    _geom_bond_atom_site_label_1
    _geom_bond_atom_site_label_2
    _geom_bond_site_symmetry_2
    _geom_bond_distance
    _geom_bond_publ_flag
    N1 C6 . 1.350(3) n
    N1 N2 . 1.399(3) n
    N1 C3 . 1.492(3) n
    N2 C1 . 1.266(3) n
    N3 C12 . 1.343(3) n
    N3 N4 . 1.417(3) n
    N3 H3 . 0.8800 ?
    N4 C3 . 1.473(3) ?
    N4 H4 . 0.8802 ?
    N5 C7 . 1.336(4) ?
    N5 C11 . 1.339(4) ?
    N6 C17 . 1.333(4) ?
    N6 C13 . 1.334(3) ?
    O1 C6 . 1.225(3) n
    O2 C12 . 1.227(3) n
    O3 C20 . 1.368(9) ?
    O3 H3A . 0.8200 ?
    C1 C2 . 1.483(4) ?
    C1 C4 . 1.484(4) ?
    C2 C3 . 1.539(4) ?
    C2 H2A . 0.9700 ?
    C2 H2B . 0.9700 ?
    C3 C5 . 1.501(4) ?
    C4 H4A . 0.9600 ?
    C4 H4B . 0.9600 ?
    C4 H4C . 0.9600 ?
    C5 H5A . 0.9600 ?
    C5 H5B . 0.9600 ?
    C5 H5C . 0.9600 ?
    C6 C7 . 1.497(4) ?
    C7 C8 . 1.369(4) ?
    C8 C9 . 1.375(5) ?
    C8 H8 . 0.9300 ?
    C9 C10 . 1.354(5) ?
    C9 H9 . 0.9300 ?
    C10 C11 . 1.355(5) ?
    C10 H10 . 0.9300 ?
    C11 H11 . 0.9300 ?
    C12 C13 . 1.486(4) ?
    C13 C14 . 1.388(4) ?
    C14 C15 . 1.367(4) ?
    C14 H14 . 0.9300 ?
    C15 C16 . 1.367(5) ?
    C15 H15 . 0.9300 ?
    C16 C17 . 1.371(5) ?
    C16 H16 . 0.9300 ?
    C17 H17 . 0.9300 ?
    C20 H20A . 0.9700 ?
    C20 H20B . 0.9700 ?
    C20 H20C . 0.7426 ?
loop_
    _geom_angle_atom_site_label_1
    _geom_angle_atom_site_label_2
    _geom_angle_atom_site_label_3
    _geom_angle_site_symmetry_1
    _geom_angle_site_symmetry_3
    _geom_angle
    _geom_angle_publ_flag
    C6 N1 N2 . . 121.2(2) n
    C6 N1 C3 . . 125.9(2) n
    N2 N1 C3 . . 112.7(2) n
    C1 N2 N1 . . 108.6(2) n
    C12 N3 N4 . . 120.4(2) n
    C12 N3 H3 . . 119.6 ?
    N4 N3 H3 . . 117.0 ?
    N3 N4 C3 . . 111.8(2) n
    N3 N4 H4 . . 110.0 ?
    C3 N4 H4 . . 101.3 ?
    C7 N5 C11 . . 116.4(3) ?
    C17 N6 C13 . . 116.6(2) ?
    C20 O3 H3A . . 109.5 ?
    N2 C1 C2 . . 114.1(2) ?
    N2 C1 C4 . . 122.5(3) ?
    C2 C1 C4 . . 123.3(3) ?
    C1 C2 C3 . . 104.4(2) ?
    C1 C2 H2A . . 110.9 ?
    C3 C2 H2A . . 110.9 ?
    C1 C2 H2B . . 110.9 ?
    C3 C2 H2B . . 110.9 ?
    H2A C2 H2B . . 108.9 ?
    N4 C3 N1 . . 111.9(2) ?
    N4 C3 C5 . . 108.3(2) ?
    N1 C3 C5 . . 113.0(2) ?
    N4 C3 C2 . . 110.5(2) ?
    N1 C3 C2 . . 99.8(2) ?
    C5 C3 C2 . . 113.2(2) ?
    C1 C4 H4A . . 109.5 ?
    C1 C4 H4B . . 109.5 ?
    H4A C4 H4B . . 109.5 ?
    C1 C4 H4C . . 109.5 ?
    H4A C4 H4C . . 109.5 ?
    H4B C4 H4C . . 109.5 ?
    C3 C5 H5A . . 109.5 ?
    C3 C5 H5B . . 109.5 ?
    H5A C5 H5B . . 109.5 ?
    C3 C5 H5C . . 109.5 ?
    H5A C5 H5C . . 109.5 ?
    H5B C5 H5C . . 109.5 ?
    O1 C6 N1 . . 121.3(3) ?
    O1 C6 C7 . . 120.7(2) ?
    N1 C6 C7 . . 118.0(2) ?
    N5 C7 C8 . . 123.5(3) ?
    N5 C7 C6 . . 116.5(2) ?
    C8 C7 C6 . . 119.7(3) ?
    C7 C8 C9 . . 118.2(3) ?
    C7 C8 H8 . . 120.9 ?
    C9 C8 H8 . . 120.9 ?
    C10 C9 C8 . . 118.9(3) ?
    C10 C9 H9 . . 120.5 ?
    C8 C9 H9 . . 120.5 ?
    C9 C10 C11 . . 119.5(3) ?
    C9 C10 H10 . . 120.2 ?
    C11 C10 H10 . . 120.2 ?
    N5 C11 C10 . . 123.4(3) ?
    N5 C11 H11 . . 118.3 ?
    C10 C11 H11 . . 118.3 ?
    O2 C12 N3 . . 122.5(3) ?
    O2 C12 C13 . . 122.0(2) ?
    N3 C12 C13 . . 115.5(2) ?
    N6 C13 C14 . . 123.4(3) ?
    N6 C13 C12 . . 116.6(2) ?
    C14 C13 C12 . . 120.1(2) ?
    C15 C14 C13 . . 118.3(3) ?
    C15 C14 H14 . . 120.9 ?
    C13 C14 H14 . . 120.9 ?
    C14 C15 C16 . . 119.1(3) ?
    C14 C15 H15 . . 120.4 ?
    C16 C15 H15 . . 120.4 ?
    C15 C16 C17 . . 119.0(3) ?
    C15 C16 H16 . . 120.5 ?
    C17 C16 H16 . . 120.5 ?
    N6 C17 C16 . . 123.6(3) ?
    N6 C17 H17 . . 118.2 ?
    C16 C17 H17 . . 118.2 ?
    O3 C20 H20A . . 109.4 ?
    O3 C20 H20B . . 109.4 ?
    H20A C20 H20B . . 108.0 ?
    O3 C20 H20C . . 111.3 ?
    H20A C20 H20C . . 109.4 ?
    H20B C20 H20C . . 109.4 ?
loop_
    _geom_torsion_atom_site_label_1
    _geom_torsion_atom_site_label_2
    _geom_torsion_atom_site_label_3
    _geom_torsion_atom_site_label_4
    _geom_torsion_site_symmetry_1
    _geom_torsion_site_symmetry_2
    _geom_torsion_site_symmetry_3
    _geom_torsion_site_symmetry_4
    _geom_torsion
    _geom_torsion_publ_flag
    C6 N1 N2 C1 . . . . 179.7(2) ?
    C3 N1 N2 C1 . . . . -4.8(3) ?
    C12 N3 N4 C3 . . . . -113.3(3) ?
    N1 N2 C1 C2 . . . . 1.4(3) ?
    N1 N2 C1 C4 . . . . -176.0(3) ?
    N2 C1 C2 C3 . . . . 2.2(3) ?
    C4 C1 C2 C3 . . . . 179.6(3) ?
    N3 N4 C3 N1 . . . . 48.5(3) ?
    N3 N4 C3 C5 . . . . 173.7(2) ?
    N3 N4 C3 C2 . . . . -61.7(3) ?
    C6 N1 C3 N4 . . . . 64.0(3) ?
    N2 N1 C3 N4 . . . . -111.2(2) ?
    C6 N1 C3 C5 . . . . -58.5(3) ?
    N2 N1 C3 C5 . . . . 126.3(2) ?
    C6 N1 C3 C2 . . . . -179.0(2) ?
    N2 N1 C3 C2 . . . . 5.7(3) ?
    C1 C2 C3 N4 . . . . 113.4(2) ?
    C1 C2 C3 N1 . . . . -4.5(3) ?
    C1 C2 C3 C5 . . . . -124.8(2) ?
    N2 N1 C6 O1 . . . . -178.5(2) ?
    C3 N1 C6 O1 . . . . 6.6(4) ?
    N2 N1 C6 C7 . . . . 3.0(4) ?
    C3 N1 C6 C7 . . . . -171.8(2) ?
    C11 N5 C7 C8 . . . . -0.8(5) ?
    C11 N5 C7 C6 . . . . -175.8(3) ?
    O1 C6 C7 N5 . . . . 111.1(3) ?
    N1 C6 C7 N5 . . . . -70.4(3) ?
    O1 C6 C7 C8 . . . . -64.1(4) ?
    N1 C6 C7 C8 . . . . 114.4(3) ?
    N5 C7 C8 C9 . . . . 1.7(5) ?
    C6 C7 C8 C9 . . . . 176.6(3) ?
    C7 C8 C9 C10 . . . . -1.6(5) ?
    C8 C9 C10 C11 . . . . 0.7(6) ?
    C7 N5 C11 C10 . . . . -0.2(6) ?
    C9 C10 C11 N5 . . . . 0.2(6) ?
    N4 N3 C12 O2 . . . . 6.3(4) ?
    N4 N3 C12 C13 . . . . -174.3(2) ?
    C17 N6 C13 C14 . . . . 0.4(4) ?
    C17 N6 C13 C12 . . . . -179.3(3) ?
    O2 C12 C13 N6 . . . . -172.3(3) ?
    N3 C12 C13 N6 . . . . 8.3(4) ?
    O2 C12 C13 C14 . . . . 8.0(4) ?
    N3 C12 C13 C14 . . . . -171.4(2) ?
    N6 C13 C14 C15 . . . . -0.2(4) ?
    C12 C13 C14 C15 . . . . 179.5(3) ?
    C13 C14 C15 C16 . . . . 0.5(5) ?
    C14 C15 C16 C17 . . . . -1.1(5) ?
    C13 N6 C17 C16 . . . . -1.0(5) ?
    C15 C16 C17 N6 . . . . 1.3(5) ?
loop_
    _geom_hbond_atom_site_label_D
    _geom_hbond_atom_site_label_H
    _geom_hbond_atom_site_label_A
    _geom_hbond_site_symmetry_A
    _geom_hbond_distance_DH
    _geom_hbond_distance_HA
    _geom_hbond_distance_DA
    _geom_hbond_angle_DHA
    N3 H3 N6 . 0.88 2.30 2.667(3) 105
    N3 H3 N4 2_665 0.88 2.50 3.136(3) 130
    N4 H4 O1 . 0.88 2.59 3.167(3) 124
    N4 H4 O2 . 0.88 2.33 2.727(3) 108
    O3 H3A O2 . 0.82 2.56 2.932(9) 109
    O3 H3A N4 . 0.82 2.62 3.361(9) 151
