# Supplementary material for: 3,5-Dimethyl-1-(2-pyridylcarbon­yl)-5-[(2-pyridylcarbon­yl)hydrazino]-2-pyrazoline methanol hemisolvate
Source: Acta Crystallogr Sect E Struct Rep Online. 2008 Aug 30;64(Pt 9):o1842. doi: 10.1107/S1600536808027335 (PMC2960697; doi:10.1107/S1600536808027335)
Supplement: Supplementary file 2 [file e-64-o1842-Isup2.hkl]

# 
# h,k,l, Fc-squared, Fo-squared, sigma(Fo-squared) and status flag 
# 
data_I
_shelx_title ' 051210d in P-1' 
_shelx_refln_list_code          4 
_shelx_F_calc_maximum       78.09 
_exptl_crystal_F_000       374.00 
_reflns_d_resolution_high  0.8406 
 
loop_ 
 _symmetry_equiv_pos_as_xyz 
 'x, y, z' 
 '-x, -y, -z' 
 
_cell_length_a     9.0111 
_cell_length_b    10.6406 
_cell_length_c    10.8141 
_cell_angle_alpha  78.221 
_cell_angle_beta   66.414 
_cell_angle_gamma  86.477 
 
_shelx_F_squared_multiplier     1.000 
 
loop_ 
 _refln_index_h 
 _refln_index_k 
 _refln_index_l 
 _refln_F_squared_calc 
 _refln_F_squared_meas 
 _refln_F_squared_sigma 
 _refln_observed_status 
   2   0   0      248.80      453.92     10.32 o 
   3   0   0       73.81       80.69      2.57 o 
   4   0   0      168.29      201.53      4.25 o 
   5   0   0        5.49        4.51      0.97 o 
   6   0   0       11.01       11.70      1.50 o 
   7   0   0      357.08      383.88     10.49 o 
   8   0   0       71.48       80.68      5.64 o 
   9   0   0        8.72       10.55      2.96 o 
  -9   1   0        1.02       -1.29      1.39 o 
  -8   1   0        3.14        4.03      1.53 o 
  -7   1   0       45.84       57.66      2.97 o 
  -6   1   0       52.56       58.75      2.76 o 
  -5   1   0       26.16       24.47      2.99 o 
  -4   1   0        0.14        0.08      0.48 o 
  -3   1   0       55.17       24.49      1.23 o 
  -2   1   0      558.21      806.92     31.07 o 
   1   1   0      854.21     1253.03     27.93 o 
   2   1   0     2599.07     3390.96     74.97 o 
   3   1   0      961.69     1046.99     23.73 o 
   4   1   0      134.33      130.24      3.71 o 
   5   1   0      513.47      554.25     13.26 o 
   6   1   0       31.05       27.06      2.74 o 
   7   1   0        2.53        1.54      1.78 o 
   8   1   0        0.48       -1.05      1.65 o 
   9   1   0        0.02        1.86      1.99 o 
  -9   2   0        0.52        0.46      1.50 o 
  -8   2   0        9.67       11.16      1.93 o 
  -7   2   0        0.05        0.11      1.03 o 
  -6   2   0       18.11       22.54      1.89 o 
  -5   2   0       70.52       73.74      5.05 o 
  -4   2   0        8.76        8.64      2.42 o 
  -3   2   0      418.75      402.38      7.71 o 
  -1   2   0     4099.89     3692.78     65.37 o 
   1   2   0     2715.31     3313.26     73.25 o 
   2   2   0       63.90       29.67      1.38 o 
   3   2   0       25.29       25.57      1.27 o 
   4   2   0        3.28        2.39      0.65 o 
   5   2   0      129.69      119.07      3.78 o 
   6   2   0       43.41       50.56      3.84 o 
   7   2   0       11.16       10.57      2.53 o 
   8   2   0        4.63        2.19      2.04 o 
   9   2   0        3.23        2.48      2.24 o 
  -9   3   0        0.31        2.52      1.46 o 
  -8   3   0       64.36       76.28      3.73 o 
  -7   3   0       55.85       55.79      5.02 o 
  -6   3   0        0.39       -0.07      0.83 o 
  -5   3   0      246.19      260.65      7.16 o 
  -4   3   0       83.69      110.90      6.44 o 
  -3   3   0       33.76       22.56      0.95 o 
  -1   3   0     4452.15     3976.47    123.52 o 
   0   3   0     2945.28     3321.57    103.44 o 
   1   3   0     3463.83     3009.44     99.21 o 
   2   3   0        4.32        2.03      0.52 o 
   3   3   0      101.77       94.89      3.99 o 
   4   3   0       25.24       16.32      1.23 o 
   5   3   0      142.89      158.28      4.83 o 
   6   3   0      124.35      123.67      6.61 o 
   7   3   0        3.94        0.83      1.65 o 
   8   3   0       13.73       14.01      2.86 o 
   9   3   0        4.68        3.72      2.19 o 
  -9   4   0        0.63        1.08      1.52 o 
  -8   4   0       19.23       21.36      2.29 o 
  -7   4   0       29.66       32.12      3.05 o 
  -6   4   0       34.58       30.37      2.04 o 
  -5   4   0        1.87        0.50      0.72 o 
  -4   4   0       73.90       87.61      2.46 o 
  -3   4   0      355.43      371.18      7.36 o 
  -1   4   0      958.95     1004.24     32.33 o 
   1   4   0      766.13      666.57     15.39 o 
   2   4   0      811.23      854.77     34.03 o 
   3   4   0      270.32      299.57      7.77 o 
   4   4   0        0.07       -0.11      0.59 o 
   5   4   0       57.24       57.37      4.19 o 
   6   4   0       32.77       36.36      3.34 o 
   7   4   0        0.08       -1.37      1.39 o 
   8   4   0        4.02       -0.99      1.92 o 
   9   4   0        9.32       14.52      3.38 o 
  -9   5   0       26.13       41.76      5.05 o 
  -8   5   0        0.00        1.38      1.38 o 
  -7   5   0       28.70       29.09      2.32 o 
  -6   5   0       41.08       37.72      2.33 o 
  -5   5   0      169.67      200.86      5.98 o 
  -4   5   0      148.78      150.40      3.65 o 
  -3   5   0      100.13      105.42      2.73 o 
  -2   5   0     1491.12     1635.62     29.57 o 
  -1   5   0       74.06       66.49      3.53 o 
   0   5   0     1206.95     1133.19     36.78 o 
   1   5   0     1556.31     1585.33     43.27 o 
   2   5   0      201.45      236.67      6.28 o 
   3   5   0      131.21      167.74      4.96 o 
   4   5   0       71.61       85.60      4.77 o 
   5   5   0       16.96       17.27      5.16 o 
   6   5   0       12.09       13.96      3.73 o 
   7   5   0       15.66       13.76      2.84 o 
   8   5   0        0.00        2.94      2.30 o 
  -8   6   0        0.55        0.71      2.23 o 
  -7   6   0       10.09        6.68      2.50 o 
  -6   6   0        0.94       -0.31      1.77 o 
  -5   6   0       29.63       27.17      3.26 o 
  -4   6   0       10.32       10.02      1.38 o 
  -3   6   0       63.18       77.02      3.00 o 
  -2   6   0       31.91       36.77      5.21 o 
  -1   6   0      126.18      133.61      6.07 o 
   0   6   0      349.67      331.74     12.40 o 
   1   6   0      575.07      575.62     13.68 o 
   2   6   0      390.71      362.15      9.17 o 
   3   6   0       70.52       57.46      2.45 o 
   4   6   0       23.70       28.73      2.89 o 
   5   6   0       44.24       54.59      2.75 o 
   6   6   0       32.12       33.73      2.94 o 
   7   6   0       20.20       22.15      3.43 o 
   8   6   0        2.05        2.50      2.18 o 
  -8   7   0        6.48        5.39      2.73 o 
  -7   7   0        8.26       11.14      2.84 o 
  -6   7   0        0.00       -1.79      1.79 o 
  -5   7   0        0.11       -1.35      1.58 o 
  -4   7   0        0.72       -0.29      0.95 o 
  -3   7   0       11.72        9.79      1.44 o 
  -2   7   0        2.40        0.20      1.21 o 
  -1   7   0       46.63       47.24      3.38 o 
   0   7   0        2.14        6.87      1.69 o 
   1   7   0      160.45      172.03      7.79 o 
   2   7   0      299.53      267.71     10.98 o 
   3   7   0        2.11        0.40      1.20 o 
   4   7   0       44.34       39.27      3.41 o 
   5   7   0        0.59       -0.62      0.97 o 
   6   7   0        5.72        2.07      1.88 o 
   7   7   0        4.18        4.24      2.13 o 
  -7   8   0        0.03       -1.76      1.76 o 
  -6   8   0        6.47        5.64      2.67 o 
  -5   8   0      127.75      134.16      7.25 o 
  -4   8   0      271.56      274.58     11.41 o 
  -3   8   0        6.64        5.04      1.38 o 
  -2   8   0        7.51       10.03      2.26 o 
  -1   8   0       50.88       54.29      3.87 o 
   0   8   0        2.73        1.43      1.57 o 
   1   8   0        6.87       10.91      2.36 o 
   2   8   0       30.33       30.77      3.09 o 
   3   8   0       84.78       85.80      5.43 o 
   4   8   0       52.80       50.49      4.15 o 
   5   8   0       27.22       28.09      3.54 o 
   6   8   0       21.24       24.95      3.68 o 
  -6   9   0        1.38        2.29      2.20 o 
  -5   9   0        1.83        4.02      2.35 o 
  -4   9   0        1.37        0.12      1.80 o 
  -3   9   0        0.19        1.32      1.34 o 
  -2   9   0       10.90       10.32      2.48 o 
  -1   9   0       33.37       32.62      3.77 o 
   0   9   0       11.75       13.04      2.50 o 
   1   9   0      116.89      116.08      6.56 o 
   2   9   0        0.01       -1.22      1.69 o 
   3   9   0        4.42        3.74      2.00 o 
   4   9   0        6.14        1.01      2.01 o 
   5   9   0        1.25        0.48      1.94 o 
   6   9   0       26.94       21.23      3.69 o 
  -5  10   0        0.03       -0.90      2.13 o 
  -4  10   0       90.61       82.11      5.79 o 
  -3  10   0       66.34       70.30      3.60 o 
  -2  10   0       22.57       15.16      3.31 o 
  -1  10   0        0.28        1.65      1.86 o 
   0  10   0       34.61       39.85      4.48 o 
   1  10   0        7.57       10.35      2.62 o 
   2  10   0        0.00        0.99      1.84 o 
   3  10   0        5.91        5.85      2.72 o 
   4  10   0       41.60       41.82      4.22 o 
   5  10   0       36.77       28.24      4.22 o 
  -4  11   0       13.20       16.82      3.60 o 
  -3  11   0       15.56       13.12      2.25 o 
  -2  11   0        0.19        0.52      1.55 o 
  -1  11   0        0.14       -1.13      1.68 o 
   0  11   0       18.10       16.69      3.32 o 
   1  11   0       17.45       13.35      3.26 o 
   2  11   0        9.13        7.45      2.77 o 
   3  11   0        3.06        4.18      2.42 o 
   4  11   0        0.12        0.22      2.24 o 
  -2  12   0        0.12        0.11      1.69 o 
  -1  12   0        0.00       -0.47      2.17 o 
   0  12   0        2.78        3.07      2.39 o 
   1  12   0        0.02       -1.80      1.90 o 
   2  12   0        2.41        0.17      2.31 o 
   0 -12   1        1.20        0.61      2.37 o 
   1 -12   1        0.00       -1.92      1.97 o 
   2 -12   1        1.07        1.59      1.69 o 
  -3 -11   1        0.06       -2.00      2.00 o 
  -2 -11   1        0.00        0.82      2.31 o 
  -1 -11   1        9.84        2.52      2.35 o 
   0 -11   1        1.10       -0.43      2.20 o 
   1 -11   1       10.44       16.58      3.34 o 
   2 -11   1       23.69       22.76      2.56 o 
   3 -11   1        0.40       -0.36      1.32 o 
   4 -11   1        1.04        1.79      2.46 o 
  -5 -10   1       13.54       11.91      3.26 o 
  -4 -10   1        5.05        2.79      2.56 o 
  -3 -10   1        0.38        0.42      1.99 o 
  -2 -10   1        7.56        7.12      2.73 o 
  -1 -10   1        0.09       -1.52      1.52 o 
   0 -10   1        0.65       -1.73      1.73 o 
   1 -10   1        0.09       -0.84      1.88 o 
   2 -10   1       16.12       18.24      2.22 o 
   3 -10   1        3.62        5.27      1.56 o 
   4 -10   1       59.68       55.07      5.87 o 
   5 -10   1       10.34        8.83      2.75 o 
   6 -10   1        0.76        0.74      2.59 o 
  -6  -9   1        2.47        3.55      2.55 o 
  -5  -9   1        5.29        3.68      2.45 o 
  -4  -9   1        0.02       -0.56      1.73 o 
  -3  -9   1        1.31       -1.40      1.86 o 
  -2  -9   1       12.88       12.31      2.83 o 
  -1  -9   1        1.17        1.00      1.72 o 
   0  -9   1       21.95       29.95      3.75 o 
   1  -9   1        0.69       -1.50      1.50 o 
   2  -9   1       16.06       17.00      2.03 o 
   3  -9   1       57.90       58.26      3.17 o 
   4  -9   1       46.25       51.93      2.99 o 
   5  -9   1       15.58       13.19      2.92 o 
   6  -9   1        0.05       -1.82      2.22 o 
   7  -9   1        1.77        0.22      2.35 o 
  -6  -8   1        4.56        2.69      2.25 o 
  -5  -8   1       16.61       13.72      2.86 o 
  -4  -8   1        3.14        2.22      1.84 o 
  -3  -8   1        9.76       17.75      3.13 o 
  -2  -8   1        0.00       -1.20      1.20 o 
  -1  -8   1       76.96       80.21      5.15 o 
   0  -8   1       23.26       24.59      3.29 o 
   1  -8   1        0.12        3.33      1.72 o 
   2  -8   1        0.16       -0.06      0.93 o 
   3  -8   1        7.00        4.54      1.52 o 
   4  -8   1       30.01       31.71      2.27 o 
   5  -8   1       45.71       43.48      3.93 o 
   6  -8   1        0.56       -0.78      1.84 o 
   7  -8   1        5.05        7.36      2.66 o 
  -7  -7   1        5.26        4.73      2.28 o 
  -6  -7   1       36.34       30.92      3.35 o 
  -5  -7   1       15.89       17.52      2.00 o 
  -4  -7   1       58.32       58.27      4.32 o 
  -3  -7   1      290.55      309.03     12.65 o 
  -2  -7   1      297.49      295.05     12.08 o 
  -1  -7   1      151.29      145.40      7.17 o 
   0  -7   1      164.77      174.07      7.97 o 
   1  -7   1       17.85       22.36      2.83 o 
   2  -7   1       90.60       79.90      3.29 o 
   3  -7   1       32.36       25.46      1.92 o 
   4  -7   1       72.66       95.18      3.73 o 
   5  -7   1        4.09        2.85      1.96 o 
   6  -7   1       16.06       14.51      2.96 o 
   7  -7   1       43.27       41.79      4.06 o 
   8  -7   1        0.79        0.94      2.28 o 
  -8  -6   1        0.03       -1.55      1.98 o 
  -7  -6   1        0.94       -0.44      1.94 o 
  -6  -6   1       48.52       38.40      3.73 o 
  -5  -6   1        5.97        7.78      2.20 o 
  -4  -6   1       37.43       30.54      2.02 o 
  -3  -6   1        2.53        3.10      0.96 o 
  -2  -6   1      257.18      287.00      7.70 o 
   0  -6   1        8.83       12.27      2.03 o 
   1  -6   1      155.17      199.20      8.38 o 
   2  -6   1       23.57       21.09      1.62 o 
   3  -6   1        2.44        1.46      0.91 o 
   4  -6   1        4.40        4.75      1.07 o 
   5  -6   1       12.29       10.19      2.38 o 
   6  -6   1        8.85        6.68      2.24 o 
   7  -6   1       13.11       17.84      3.16 o 
   8  -6   1        8.79       13.20      3.21 o 
  -8  -5   1        0.62        2.59      2.36 o 
  -7  -5   1        2.43        1.15      1.99 o 
  -6  -5   1        0.44       -0.92      1.25 o 
  -5  -5   1       24.33       14.45      2.59 o 
  -4  -5   1        5.54        4.37      1.10 o 
  -3  -5   1       20.21       20.53      1.50 o 
  -2  -5   1      104.59      126.50      7.53 o 
  -1  -5   1      160.53      148.60      4.27 o 
   0  -5   1      255.67      232.48      5.92 o 
   1  -5   1       14.58       23.77      0.98 o 
   2  -5   1       79.25       79.35      2.10 o 
   3  -5   1        0.60        2.59      0.59 o 
   4  -5   1       64.64       70.71      2.17 o 
   5  -5   1       85.06       91.40      5.24 o 
   6  -5   1        3.10        5.82      2.15 o 
   7  -5   1        6.96        8.29      1.51 o 
   8  -5   1        3.78        2.76      1.38 o 
   9  -5   1        1.19       -1.91      1.98 o 
  -8  -4   1        2.84        1.77      2.24 o 
  -7  -4   1       84.70       87.61      5.82 o 
  -6  -4   1       23.42       24.19      3.28 o 
  -5  -4   1        9.51       10.16      1.41 o 
  -4  -4   1      166.84      158.45      4.91 o 
  -3  -4   1      146.71      119.98      3.87 o 
  -2  -4   1      198.10      231.99      6.20 o 
  -1  -4   1      889.92      940.62     21.60 o 
   0  -4   1      305.68      431.72     15.00 o 
   1  -4   1      232.29      219.13      8.92 o 
   2  -4   1      521.89      662.56     12.36 o 
   3  -4   1      155.41      191.39      4.18 o 
   4  -4   1      266.36      294.63      6.15 o 
   5  -4   1        8.51        8.67      1.45 o 
   6  -4   1       53.42       53.73      3.13 o 
   7  -4   1      109.30       96.86      3.96 o 
   8  -4   1       37.55       38.10      2.55 o 
   9  -4   1       45.53       46.63      3.12 o 
  -9  -3   1        0.03       -0.77      2.13 o 
  -8  -3   1        1.49        1.74      2.09 o 
  -7  -3   1        9.30        7.97      2.46 o 
  -6  -3   1        4.45        2.69      1.73 o 
  -5  -3   1        0.06        0.48      1.30 o 
  -4  -3   1       58.26       46.63      2.11 o 
  -3  -3   1      264.30      340.81      8.64 o 
  -2  -3   1       89.11       92.48      2.94 o 
  -1  -3   1      281.77      230.26      5.86 o 
   0  -3   1     1659.63     1938.64     43.20 o 
   1  -3   1      785.66      921.76     20.83 o 
   3  -3   1        0.94        0.85      0.46 o 
   4  -3   1      108.14      130.03      3.08 o 
   5  -3   1        2.98        6.74      1.25 o 
   6  -3   1        0.03       -0.68      0.68 o 
   7  -3   1       42.35       43.52      2.49 o 
   8  -3   1       11.52       13.89      2.00 o 
   9  -3   1       39.30       37.77      2.77 o 
  -9  -2   1       15.08       21.23      4.00 o 
  -8  -2   1       27.74       35.20      4.37 o 
  -7  -2   1        0.13       -0.81      1.67 o 
  -6  -2   1       71.57       72.89      4.85 o 
  -5  -2   1        2.12        1.79      0.80 o 
  -4  -2   1      150.22      204.23     10.58 o 
  -3  -2   1     1227.88     1412.14     31.99 o 
  -2  -2   1       65.96       54.00      3.21 o 
  -1  -2   1     2626.06     3313.29     73.27 o 
   0  -2   1     4120.01     3529.35     84.43 o 
   1  -2   1     2575.72     2969.24     52.62 o 
   2  -2   1     2861.42     3362.54     59.50 o 
   3  -2   1      127.48      100.22      2.36 o 
   4  -2   1       20.32       22.79      4.11 o 
   5  -2   1      596.28      709.31     21.47 o 
   6  -2   1        5.93        3.33      1.20 o 
   7  -2   1       49.11       44.73      2.58 o 
   8  -2   1       28.99       34.75      2.61 o 
   9  -2   1       51.04       56.85      3.39 o 
  10  -2   1        0.39       -0.29      1.57 o 
  -9  -1   1        2.29        3.74      2.56 o 
  -8  -1   1        2.20        2.13      2.01 o 
  -7  -1   1        5.43        3.77      1.99 o 
  -6  -1   1        1.63        0.07      1.48 o 
  -5  -1   1       34.19       24.85      2.66 o 
  -4  -1   1      386.90      438.35     10.78 o 
  -1  -1   1     3694.78     2999.92     66.37 o 
   0  -1   1      949.30     1316.20     49.55 o 
   1  -1   1     2514.69     1860.67     33.03 o 
   2  -1   1     2969.06     3247.24     57.41 o 
   3  -1   1      689.99      887.83     16.17 o 
   4  -1   1       11.70        7.38      1.70 o 
   5  -1   1       75.68       82.63      6.01 o 
   6  -1   1       20.78       18.26      1.82 o 
   7  -1   1       40.54       36.81      2.34 o 
   8  -1   1      117.10      110.13      9.77 o 
   9  -1   1       77.01       81.76      5.02 o 
  10  -1   1        1.39        0.58      2.18 o 
  -9   0   1        0.11       -0.99      1.92 o 
  -8   0   1        1.28        2.27      2.24 o 
  -7   0   1        7.50        4.29      1.53 o 
  -6   0   1       27.46       27.21      2.14 o 
  -5   0   1        2.62        4.66      1.06 o 
  -4   0   1      300.84      329.27      7.44 o 
  -3   0   1      151.65      167.98      4.57 o 
  -1   0   1      292.04      157.54      5.44 o 
   1   0   1     2604.35     1903.74     33.82 o 
   2   0   1      935.88     1258.27     29.83 o 
   3   0   1      874.23      709.61     16.01 o 
   4   0   1        0.22       -0.43      0.43 o 
   5   0   1        5.82        6.08      0.64 o 
   6   0   1        0.32       -0.10      0.69 o 
   7   0   1       11.87       13.87      1.77 o 
   8   0   1      106.32      111.57      6.61 o 
   9   0   1        3.25        2.59      2.16 o 
  10   0   1        0.65       -0.20      2.05 o 
  -9   1   1        5.18        5.17      1.71 o 
  -8   1   1        0.05       -1.07      1.46 o 
  -7   1   1       46.66       46.70      3.03 o 
  -6   1   1       94.54      100.96      3.91 o 
  -5   1   1      152.67      165.93      5.10 o 
  -4   1   1        3.23        4.73      0.85 o 
  -3   1   1       42.67       38.42      1.66 o 
  -1   1   1      304.98      478.87     10.73 o 
   0   1   1     1491.18      963.80     30.70 o 
   2   1   1     2802.45     2338.45     73.79 o 
   3   1   1      642.08      712.07     16.31 o 
   4   1   1      120.75      128.07      3.63 o 
   5   1   1      425.71      508.20     12.25 o 
   6   1   1       49.13       58.71      3.91 o 
   7   1   1        4.91        0.64      1.49 o 
   8   1   1        0.00       -1.39      1.52 o 
   9   1   1       12.90       16.71      3.28 o 
  10   1   1        0.29        0.50      2.35 o 
  -9   2   1        4.14        2.85      1.60 o 
  -8   2   1        4.94        3.19      1.56 o 
  -7   2   1       25.65       26.74      2.41 o 
  -6   2   1       32.83       35.01      5.24 o 
  -5   2   1      381.51      386.01      9.93 o 
  -4   2   1      130.26      132.81     10.76 o 
  -1   2   1     5648.17     6448.36    142.59 o 
   2   2   1     1515.52     1713.38     38.19 o 
   3   2   1        0.36        6.28      0.92 o 
   4   2   1       59.14       45.98      1.87 o 
   5   2   1        1.39        3.54      0.89 o 
   6   2   1      229.58      273.77     11.18 o 
   7   2   1        3.52        0.68      1.54 o 
   8   2   1        3.29        1.90      1.84 o 
   9   2   1        4.87        1.26      1.84 o 
  -9   3   1        2.43        2.82      1.64 o 
  -8   3   1        4.49        8.65      2.21 o 
  -7   3   1        1.71       -0.36      1.04 o 
  -6   3   1       87.44       90.57      4.98 o 
  -5   3   1      149.69      143.36      6.54 o 
  -4   3   1      159.15      171.02      5.02 o 
  -3   3   1        7.71       10.79      1.15 o 
  -2   3   1      194.41      177.56      3.73 o 
  -1   3   1     5342.33     5430.43    119.80 o 
   0   3   1     5830.07     5894.99    182.58 o 
   2   3   1      784.93      805.23     18.42 o 
   3   3   1      598.10      733.90     17.08 o 
   4   3   1      107.19      134.34      4.06 o 
   5   3   1       73.97       66.26      3.08 o 
   6   3   1      265.95      294.80      8.02 o 
   7   3   1       24.51       19.23      3.04 o 
   8   3   1        0.11       -1.35      1.35 o 
   9   3   1        2.61        8.79      2.79 o 
  -9   4   1        2.19        0.35      1.58 o 
  -8   4   1        4.93        4.96      1.57 o 
  -7   4   1        2.13        1.84      1.27 o 
  -6   4   1       68.88       57.01      2.90 o 
  -5   4   1       60.09       58.79      7.39 o 
  -4   4   1        8.34        5.00      1.02 o 
  -3   4   1       17.22       18.37      1.23 o 
  -2   4   1      165.59      124.84      2.89 o 
  -1   4   1      873.99      819.21     18.61 o 
   0   4   1      244.40      249.80      9.00 o 
   1   4   1     1821.24     2060.01     45.92 o 
   2   4   1       77.37       99.37      2.99 o 
   3   4   1       37.26       32.93      1.59 o 
   4   4   1      392.68      398.09     10.03 o 
   5   4   1        0.03        1.17      0.86 o 
   6   4   1       16.83       15.48      1.74 o 
   7   4   1       30.62       28.99      3.17 o 
   8   4   1        1.02       -1.13      1.52 o 
   9   4   1        0.11       -1.37      2.04 o 
  -8   5   1        0.37       -0.27      1.84 o 
  -7   5   1        0.19       -0.02      1.22 o 
  -6   5   1       18.87       24.57      2.21 o 
  -5   5   1       27.54       31.47      1.99 o 
  -4   5   1       74.46       57.89      2.54 o 
  -3   5   1        8.00        9.84      0.87 o 
  -2   5   1     1419.63     1291.80     34.76 o 
  -1   5   1        1.63        0.05      0.30 o 
   0   5   1        1.89        0.37      0.67 o 
   1   5   1      136.12      124.84      3.43 o 
   2   5   1       70.66       72.82      2.44 o 
   3   5   1        4.10        8.58      2.56 o 
   4   5   1        1.06       -0.01      0.61 o 
   5   5   1        1.09        1.76      0.80 o 
   6   5   1       18.05       17.80      1.90 o 
   7   5   1        9.16       10.53      2.37 o 
   8   5   1        6.49        2.11      1.91 o 
   9   5   1        0.44       -0.57      2.03 o 
  -8   6   1       26.92       39.91      4.86 o 
  -7   6   1       45.99       48.86      4.45 o 
  -6   6   1       64.40       62.14      4.69 o 
  -5   6   1      136.35      128.78      6.72 o 
  -4   6   1       21.90       23.96      1.74 o 
  -3   6   1      153.82      176.40      4.12 o 
  -2   6   1      949.20      993.08     22.72 o 
  -1   6   1      145.02      161.20      6.83 o 
   0   6   1      243.87      232.57      9.16 o 
   1   6   1       21.28       22.37      1.05 o 
   2   6   1        8.69       10.75      1.36 o 
   3   6   1        1.11        3.94      1.18 o 
   4   6   1       18.00       18.52      1.96 o 
   5   6   1       26.80       25.49      1.93 o 
   6   6   1       29.94       25.62      2.21 o 
   7   6   1        0.39        1.22      1.84 o 
   8   6   1        0.00        1.12      1.98 o 
  -7   7   1        2.41        1.96      2.33 o 
  -6   7   1        6.84        8.62      2.50 o 
  -5   7   1        0.55       -1.09      1.69 o 
  -4   7   1       47.20       46.29      3.77 o 
  -3   7   1      266.16      293.31      8.02 o 
  -2   7   1       66.42       80.94      4.43 o 
  -1   7   1        4.30        1.83      1.31 o 
   0   7   1       38.39       41.24      3.03 o 
   1   7   1      200.75      181.25      7.90 o 
   2   7   1       53.00       53.18      3.64 o 
   3   7   1        0.29        0.54      1.23 o 
   4   7   1       41.35       51.04      2.49 o 
   5   7   1        5.08        7.31      1.41 o 
   6   7   1       10.29       11.59      2.34 o 
   7   7   1        8.77        9.80      2.50 o 
   8   7   1        3.86        3.85      2.42 o 
  -7   8   1        1.11       -0.63      2.18 o 
  -6   8   1        1.08        1.37      2.20 o 
  -5   8   1       90.32       74.50      5.22 o 
  -4   8   1      167.49      181.49      8.61 o 
  -3   8   1      420.19      409.26     10.79 o 
  -2   8   1        9.04        7.92      1.96 o 
  -1   8   1        2.00       -1.18      1.18 o 
   0   8   1        5.59        6.11      1.73 o 
   1   8   1      100.14       93.66      5.30 o 
   2   8   1       51.45       47.83      3.64 o 
   3   8   1       58.21       52.13      4.01 o 
   4   8   1       12.54        9.74      2.46 o 
   5   8   1        0.85       -1.25      1.25 o 
   6   8   1        0.66       -0.60      1.71 o 
  -6   9   1        2.18        0.75      2.20 o 
  -5   9   1       44.54       42.72      4.25 o 
  -4   9   1       15.59       19.64      3.37 o 
  -3   9   1        3.50        1.45      1.20 o 
  -2   9   1       46.05       38.04      3.30 o 
  -1   9   1        0.68       -0.58      1.33 o 
   0   9   1        1.18        4.02      1.79 o 
   1   9   1        2.45        2.75      1.67 o 
   2   9   1       35.75       34.09      3.30 o 
   3   9   1       39.21       33.13      3.35 o 
   4   9   1       35.51       40.70      3.82 o 
   5   9   1       34.52       37.96      3.95 o 
   6   9   1        8.92       10.85      2.79 o 
  -5  10   1        2.57       -2.11      2.16 o 
  -4  10   1        4.43        2.89      2.27 o 
  -3  10   1        0.01       -1.03      1.62 o 
  -2  10   1        2.15        2.39      1.91 o 
  -1  10   1        9.61        6.72      2.19 o 
   0  10   1       22.95       23.95      3.45 o 
   1  10   1       18.83       16.69      3.15 o 
   2  10   1        1.54        0.23      1.75 o 
   3  10   1       33.79       23.83      3.57 o 
   4  10   1        0.15       -1.50      1.62 o 
   5  10   1        2.99        5.03      2.49 o 
   6  10   1        0.78       -0.72      2.11 o 
  -4  11   1       38.08       43.58      5.07 o 
  -3  11   1        0.11        0.41      1.75 o 
  -2  11   1        2.70        1.47      1.41 o 
  -1  11   1        0.30       -0.39      1.81 o 
   0  11   1       41.11       36.08      4.25 o 
   1  11   1       49.35       40.45      4.03 o 
   2  11   1       23.98       29.37      3.98 o 
   3  11   1        4.14        2.58      2.14 o 
   4  11   1        0.10       -0.06      1.92 o 
  -2  12   1        6.46        5.15      1.87 o 
  -1  12   1        0.36       -0.24      1.77 o 
   0  12   1        1.87        1.42      2.02 o 
   1  12   1       24.54       27.57      4.17 o 
   2  12   1        5.69        2.90      2.59 o 
   3  12   1        0.82       -1.14      2.18 o 
  -2 -11   2       31.49       39.11      5.21 o 
  -1 -11   2        3.63        1.96      2.62 o 
   0 -11   2        2.80        0.92      2.35 o 
   1 -11   2        0.88       -0.82      1.96 o 
   2 -11   2        5.48        9.09      2.12 o 
   3 -11   2        1.52        3.14      1.65 o 
   4 -11   2       13.17       14.79      4.34 o 
  -4 -10   2        0.39       -0.26      2.46 o 
  -3 -10   2        4.04        6.49      2.94 o 
  -2 -10   2       28.79       33.12      4.64 o 
  -1 -10   2        5.14        5.53      2.47 o 
   0 -10   2        0.30       -0.26      2.02 o 
   1 -10   2        1.35       -1.10      1.73 o 
   2 -10   2        0.06       -0.60      1.30 o 
   3 -10   2       13.35       16.88      2.29 o 
   4 -10   2        0.86        1.09      1.40 o 
   5 -10   2        0.26       -1.22      2.18 o 
  -5  -9   2        0.00       -2.07      2.07 o 
  -4  -9   2        1.31        1.56      2.32 o 
  -3  -9   2       81.61       83.90      6.11 o 
  -2  -9   2      155.91      163.33      8.78 o 
  -1  -9   2       45.28       43.30      4.16 o 
   0  -9   2        1.97       -0.19      1.69 o 
   1  -9   2        0.33        1.30      1.99 o 
   2  -9   2        0.01       -1.15      1.15 o 
   3  -9   2       92.49       94.67      4.06 o 
   4  -9   2        7.35       15.48      4.01 o 
   5  -9   2        1.13       -0.34      2.01 o 
   6  -9   2        1.30       -0.32      1.92 o 
   7  -9   2        3.11        3.98      2.57 o 
  -5  -8   2        0.04       -0.44      2.03 o 
  -4  -8   2       43.84       39.93      4.13 o 
  -3  -8   2      208.08      211.14     10.20 o 
  -2  -8   2      260.34      272.77     12.09 o 
  -1  -8   2        2.39        1.75      1.76 o 
   0  -8   2       52.15       45.26      3.92 o 
   1  -8   2       42.53       40.96      3.71 o 
   2  -8   2        2.89        4.71      1.32 o 
   3  -8   2       19.79       14.80      1.86 o 
   4  -8   2       12.69       11.90      1.73 o 
   5  -8   2       68.36       61.95      4.64 o 
   6  -8   2        4.24        5.05      2.28 o 
   7  -8   2        0.91       -0.52      1.89 o 
  -5  -7   2        2.24       -1.09      1.69 o 
  -4  -7   2        0.15        0.69      1.68 o 
  -3  -7   2        0.33        0.20      1.67 o 
  -2  -7   2       93.23       84.84      5.45 o 
  -1  -7   2       83.36       81.23      5.15 o 
   0  -7   2       15.80       16.63      2.75 o 
   1  -7   2       11.10       17.94      2.75 o 
   2  -7   2       55.90       37.33      3.04 o 
   3  -7   2       16.34       13.17      1.62 o 
   4  -7   2       42.80       40.34      2.36 o 
   5  -7   2        2.51        1.46      1.72 o 
   6  -7   2        0.06       -0.53      1.58 o 
   7  -7   2        0.15        0.56      1.80 o 
   8  -7   2        0.47       -0.07      1.93 o 
  -7  -6   2        2.25        1.01      2.18 o 
  -6  -6   2       15.25       22.35      3.45 o 
  -5  -6   2       23.11       24.12      2.29 o 
  -4  -6   2        0.00       -0.59      1.42 o 
  -3  -6   2       88.00       92.12      3.56 o 
  -2  -6   2      588.91      658.26     28.97 o 
  -1  -6   2     1078.13     1164.86     27.04 o 
   0  -6   2      180.81      197.10      5.49 o 
   1  -6   2       17.45       26.96      2.64 o 
   2  -6   2      142.21      156.13      4.83 o 
   3  -6   2       94.29      108.85      3.82 o 
   4  -6   2       18.89       19.29      1.77 o 
   5  -6   2        1.63        2.51      1.07 o 
   6  -6   2      181.54      193.68      8.84 o 
   7  -6   2       19.08       28.54      3.68 o 
   8  -6   2       19.70       23.45      3.58 o 
   9  -6   2        0.09       -2.24      2.24 o 
  -7  -5   2        3.71        2.47      2.28 o 
  -6  -5   2        2.12        0.87      1.75 o 
  -5  -5   2        9.67       11.80      1.64 o 
  -4  -5   2       60.19       60.03      2.80 o 
  -3  -5   2       33.96       21.42      2.84 o 
  -2  -5   2        0.30        0.47      0.75 o 
  -1  -5   2      435.80      486.68     11.97 o 
   0  -5   2       45.16       54.39      2.11 o 
   1  -5   2        3.22        6.98      0.85 o 
   2  -5   2       28.78       34.85      1.28 o 
   3  -5   2      327.68      279.23      5.87 o 
   4  -5   2       75.46       72.35      2.24 o 
   5  -5   2       27.68       23.51      1.32 o 
   6  -5   2       52.14       57.54      8.11 o 
   7  -5   2        2.93        0.50      1.03 o 
   8  -5   2        3.32        1.35      1.27 o 
   9  -5   2       13.74       13.00      3.07 o 
  -8  -4   2        0.07        0.18      1.94 o 
  -7  -4   2        2.40        1.84      2.07 o 
  -6  -4   2       21.43       28.37      3.55 o 
  -5  -4   2       26.71       22.08      1.85 o 
  -4  -4   2      127.25      137.50      4.60 o 
  -3  -4   2       13.42       18.58      1.49 o 
  -2  -4   2      352.43      386.78     16.62 o 
  -1  -4   2      228.75      249.79      6.61 o 
   0  -4   2      172.71      246.58      6.38 o 
   1  -4   2       37.00       51.90      1.32 o 
   2  -4   2       52.19       42.36      1.36 o 
   3  -4   2       16.12       21.90      1.33 o 
   4  -4   2      269.88      310.61      6.47 o 
   5  -4   2      221.99      249.39      5.49 o 
   6  -4   2        4.62        4.48      1.10 o 
   7  -4   2       32.14       29.50      2.12 o 
   8  -4   2        8.04        8.90      1.69 o 
   9  -4   2        1.53        0.72      1.43 o 
  -8  -3   2        0.28        0.57      2.09 o 
  -7  -3   2       43.41       35.65      3.92 o 
  -6  -3   2        6.11        9.52      2.38 o 
  -5  -3   2       31.91       33.73      3.18 o 
  -4  -3   2       12.66       20.06      2.68 o 
  -3  -3   2      186.94      193.35      5.54 o 
  -2  -3   2     2996.65     3173.67     70.72 o 
  -1  -3   2     1904.88     2128.31     49.77 o 
   1  -3   2      266.94      248.14      4.02 o 
   2  -3   2      391.40      508.73      9.60 o 
   3  -3   2        0.58       -0.11      0.37 o 
   4  -3   2      282.80      321.68      7.19 o 
   5  -3   2        2.54        1.44      0.58 o 
   6  -3   2        0.78        0.53      0.81 o 
   7  -3   2        1.71        0.40      1.77 o 
   8  -3   2        2.12        1.53      1.23 o 
   9  -3   2       29.38       29.92      2.76 o 
  10  -3   2        0.83        0.68      1.59 o 
  -8  -2   2        1.21       -0.97      2.01 o 
  -7  -2   2        0.58        0.45      1.88 o 
  -6  -2   2       28.92       46.29      3.94 o 
  -5  -2   2      146.34      169.65      8.08 o 
  -4  -2   2       17.76       27.74      1.57 o 
  -3  -2   2      214.97      242.16      6.47 o 
  -2  -2   2      681.97      818.35     44.15 o 
  -1  -2   2      587.35      777.02     17.90 o 
   0  -2   2     1409.08     1198.91     27.01 o 
   2  -2   2        2.53        0.32      0.28 o 
   3  -2   2      123.06      139.24      3.10 o 
   4  -2   2      490.95      524.23     10.03 o 
   5  -2   2       64.34       76.35      2.57 o 
   6  -2   2       14.27       14.35      2.30 o 
   7  -2   2        6.08        3.40      1.49 o 
   8  -2   2        0.07       -0.58      0.96 o 
   9  -2   2        9.86       12.24      2.04 o 
  10  -2   2       18.79       26.60      2.86 o 
  -8  -1   2       31.94       35.51      4.66 o 
  -7  -1   2       56.74       55.61      4.66 o 
  -6  -1   2       29.61       32.35      3.41 o 
  -5  -1   2       66.79       60.34      4.15 o 
  -4  -1   2       59.79       72.13      2.57 o 
  -3  -1   2     1193.03     1355.54     45.17 o 
  -2  -1   2       50.26       54.77      4.35 o 
  -1  -1   2     1936.28     1675.33     37.45 o 
   1  -1   2      926.92     1164.88     17.09 o 
   2  -1   2      244.26      263.33      5.12 o 
   3  -1   2       33.37       54.27      2.24 o 
   4  -1   2      770.23      965.14     21.76 o 
   5  -1   2      346.06      447.65     15.25 o 
   6  -1   2       55.10       60.64      2.70 o 
   7  -1   2       11.67        9.19      1.58 o 
   8  -1   2       54.64       54.71      3.03 o 
   9  -1   2        1.05        0.35      1.69 o 
  10  -1   2        0.27       -0.24      1.94 o 
  -9   0   2        0.21       -1.99      1.99 o 
  -8   0   2        8.72       12.59      3.26 o 
  -7   0   2        4.04        0.69      1.18 o 
  -6   0   2      111.68      113.87      4.32 o 
  -5   0   2       19.62       18.29      1.69 o 
  -4   0   2      257.90      298.31      6.11 o 
  -3   0   2        1.87        0.93      0.67 o 
  -1   0   2      541.43      624.32     13.95 o 
   0   0   2     2034.83     1967.80    107.73 o 
   2   0   2      535.16      406.52      7.60 o 
   3   0   2     2404.72     2555.45     55.31 o 
   4   0   2      178.15      168.23      4.66 o 
   5   0   2       41.61       59.88      3.24 o 
   6   0   2       15.45       18.21      1.69 o 
   7   0   2       38.39       32.68      2.22 o 
   8   0   2      245.98      261.66     11.50 o 
   9   0   2       12.22       14.84      3.15 o 
  10   0   2       11.94        9.83      2.87 o 
  -9   1   2        0.70       -0.89      2.09 o 
  -8   1   2        0.17       -0.90      1.36 o 
  -7   1   2        3.32        4.11      1.88 o 
  -6   1   2      237.64      256.28      7.54 o 
  -5   1   2       62.61       55.24      6.41 o 
  -4   1   2       72.96       73.32      2.81 o 
  -3   1   2      520.23      546.15     23.04 o 
  -2   1   2       13.48        4.54      2.11 o 
  -1   1   2      251.33      258.14      9.06 o 
   0   1   2     1818.86     1593.83     50.50 o 
   1   1   2     1555.26     1543.23     30.67 o 
   2   1   2     2726.49     3202.28    100.74 o 
   3   1   2     1183.35     1011.16     32.76 o 
   4   1   2      175.27      210.12      8.09 o 
   5   1   2      314.14      403.17     14.67 o 
   6   1   2       62.29       58.61      2.30 o 
   7   1   2       51.26       37.15      3.49 o 
   8   1   2      190.13      178.51      8.83 o 
   9   1   2       28.21       24.84      3.67 o 
  10   1   2        0.52       -1.67      1.67 o 
  -8   2   2        0.06        0.80      1.43 o 
  -7   2   2       43.50       41.71      2.63 o 
  -6   2   2      216.66      201.18      8.45 o 
  -5   2   2      485.46      475.44     15.79 o 
  -4   2   2       17.19       19.42      1.47 o 
  -3   2   2      358.22      440.53     12.89 o 
  -2   2   2     1111.07     1064.51     39.02 o 
  -1   2   2      282.17      231.33      8.19 o 
   0   2   2      689.31      602.69     19.56 o 
   1   2   2     6098.40     6112.07    191.52 o 
   2   2   2     2512.65     2138.80     67.58 o 
   4   2   2      138.55      180.43      7.23 o 
   5   2   2     1327.18     1316.97     30.08 o 
   6   2   2      341.90      367.37     10.29 o 
   7   2   2      321.69      317.89     13.00 o 
   8   2   2       98.13       94.66      5.92 o 
   9   2   2        0.05        0.37      1.83 o 
  10   2   2        9.16        6.00      2.64 o 
  -8   3   2       10.80       11.43      2.04 o 
  -7   3   2        0.37       -0.79      1.10 o 
  -6   3   2       12.89       19.58      2.04 o 
  -5   3   2       59.36       51.10      2.59 o 
  -4   3   2       61.81       59.59      2.59 o 
  -2   3   2       16.18       10.13      1.04 o 
  -1   3   2      472.43      465.92     10.85 o 
   0   3   2     3322.89     3408.92     75.34 o 
   1   3   2      189.44      188.65      6.63 o 
   2   3   2      171.57      129.08      3.51 o 
   3   3   2        2.88        0.61      0.81 o 
   4   3   2       40.22       26.77      3.87 o 
   5   3   2        1.10       -0.12      0.62 o 
   6   3   2       85.16      108.29      3.77 o 
   7   3   2      269.78      280.52     11.88 o 
   8   3   2        8.94        7.37      2.24 o 
   9   3   2       37.29       44.25      4.25 o 
  10   3   2       22.85       23.15      3.83 o 
  -8   4   2        2.11        1.98      1.40 o 
  -7   4   2        2.62        0.99      1.32 o 
  -6   4   2       17.14       13.82      1.85 o 
  -5   4   2       75.85       85.21      3.46 o 
  -4   4   2       40.45       35.84      2.00 o 
  -3   4   2       42.16       52.29      2.24 o 
  -1   4   2      604.60      627.70     14.49 o 
   0   4   2     1944.49     2121.63     35.53 o 
   1   4   2      181.49      217.80      5.47 o 
   2   4   2        5.26        2.15      0.49 o 
   3   4   2       56.71       44.71      1.83 o 
   4   4   2      182.33      202.33      5.64 o 
   5   4   2       12.01       15.35      1.41 o 
   6   4   2       17.94       19.36      1.66 o 
   7   4   2      106.85      106.66      6.04 o 
   8   4   2        8.21        7.15      2.35 o 
   9   4   2        1.30        0.11      2.17 o 
  -8   5   2        0.08       -1.80      1.80 o 
  -7   5   2       22.97       22.81      3.79 o 
  -6   5   2      235.14      251.09      7.63 o 
  -5   5   2       11.38       13.93      1.72 o 
  -4   5   2       17.75       12.19      1.46 o 
  -3   5   2      142.34      143.61      3.47 o 
  -2   5   2       33.47       43.46      1.64 o 
  -1   5   2      699.05      635.13     14.75 o 
   0   5   2       13.48       17.37      0.90 o 
   1   5   2      170.06      160.67      4.59 o 
   2   5   2       18.02       19.95      1.12 o 
   3   5   2       41.02       30.95      1.57 o 
   4   5   2       16.48       15.51      1.34 o 
   6   5   2      290.30      277.59      8.05 o 
   7   5   2        4.43        0.57      1.57 o 
   8   5   2        0.64       -0.58      1.56 o 
   9   5   2        0.48       -1.78      1.78 o 
  -8   6   2        3.47        3.85      2.53 o 
  -7   6   2       13.25       15.46      3.15 o 
  -6   6   2       31.52       36.12      3.64 o 
  -5   6   2       68.64       61.98      3.02 o 
  -4   6   2       76.69       64.46      3.04 o 
  -3   6   2       14.93       14.25      1.09 o 
  -2   6   2        2.47        2.28      1.09 o 
  -1   6   2     1443.27     1284.79     29.07 o 
   0   6   2        9.08        8.07      0.62 o 
   1   6   2       11.93        9.89      0.96 o 
   2   6   2      145.22      142.34      4.11 o 
   3   6   2      272.23      255.40      6.86 o 
   4   6   2        0.23        0.94      0.90 o 
   5   6   2       17.97       16.07      1.58 o 
   6   6   2      365.74      355.46     12.75 o 
   7   6   2       14.79       12.72      2.89 o 
   8   6   2        8.88        6.57      2.43 o 
   9   6   2       10.76       18.98      3.45 o 
  -7   7   2       28.54       26.10      3.85 o 
  -6   7   2       34.03       34.58      4.13 o 
  -5   7   2      201.97      210.96      9.65 o 
  -4   7   2      206.84      214.43      9.46 o 
  -3   7   2        0.69       -0.44      0.81 o 
  -2   7   2       21.26       26.80      2.41 o 
  -1   7   2      225.27      226.64      9.12 o 
   0   7   2       84.06       81.45      4.41 o 
   1   7   2       40.56       23.56      2.32 o 
   2   7   2       30.51       30.64      2.63 o 
   3   7   2       22.45       22.46      2.43 o 
   4   7   2       11.63       12.00      1.40 o 
   5   7   2       12.12       14.47      1.67 o 
   6   7   2        3.40        3.28      1.28 o 
   7   7   2        1.44       -0.44      1.13 o 
   8   7   2       12.13       10.27      2.72 o 
  -7   8   2        0.00       -1.52      2.28 o 
  -6   8   2        0.71        0.54      1.97 o 
  -5   8   2       31.14       34.56      4.03 o 
  -4   8   2        9.92        8.50      2.46 o 
  -3   8   2       47.38       45.27      2.58 o 
  -2   8   2      115.79      111.71      5.72 o 
  -1   8   2        4.64        3.78      1.60 o 
   0   8   2       96.24       81.33      4.73 o 
   1   8   2       22.17       23.51      2.56 o 
   2   8   2       11.37       13.55      2.35 o 
   3   8   2        1.88        0.78      1.31 o 
   4   8   2       11.29       11.36      2.42 o 
   5   8   2        1.11        1.24      1.87 o 
   6   8   2        6.21        6.09      2.19 o 
   7   8   2        7.96        5.80      2.31 o 
  -6   9   2        0.53       -0.26      2.30 o 
  -5   9   2        3.00        3.53      1.99 o 
  -4   9   2       49.21       39.42      4.03 o 
  -3   9   2       54.24       53.61      4.29 o 
  -2   9   2        0.02       -0.41      1.48 o 
  -1   9   2       22.52       24.30      2.67 o 
   0   9   2       13.25       12.88      2.38 o 
   1   9   2       44.53       43.53      3.64 o 
   2   9   2        0.39       -1.24      1.24 o 
   3   9   2       29.22       26.53      2.95 o 
   4   9   2        4.72        4.34      1.85 o 
   5   9   2        1.61        1.48      1.96 o 
   6   9   2        1.40       -0.60      1.67 o 
   7   9   2        0.18       -0.93      1.95 o 
  -5  10   2        3.69        2.71      2.31 o 
  -4  10   2       29.21       34.22      4.22 o 
  -3  10   2        1.10        1.33      1.92 o 
  -2  10   2       11.52       15.97      2.84 o 
  -1  10   2        5.03        4.19      1.88 o 
   0  10   2       27.59       27.99      3.58 o 
   1  10   2      139.26      113.24      6.49 o 
   2  10   2       91.40       90.29      5.74 o 
   3  10   2       58.86       64.15      4.80 o 
   4  10   2        0.07       -0.19      1.96 o 
   5  10   2        4.86        5.30      2.54 o 
   6  10   2        6.24       -0.71      1.99 o 
  -4  11   2        7.49        5.19      2.64 o 
  -3  11   2       14.96        9.21      2.95 o 
  -2  11   2        2.05        0.93      1.29 o 
  -1  11   2       11.64       18.79      3.10 o 
   0  11   2       30.51       27.76      3.82 o 
   1  11   2        3.59       -0.54      1.95 o 
   2  11   2        6.41        9.01      2.62 o 
   3  11   2        4.12        3.07      2.40 o 
   4  11   2        0.03        0.84      2.06 o 
   5  11   2        9.53        5.88      2.79 o 
  -2  12   2       10.12        8.64      2.16 o 
  -1  12   2        2.82        4.34      2.26 o 
   0  12   2        0.01       -1.43      1.95 o 
   1  12   2        0.61       -0.77      1.99 o 
   2  12   2        7.34        7.25      2.79 o 
   3  12   2        2.26       -0.80      2.17 o 
  -1 -11   3       29.80       35.30      5.07 o 
   0 -11   3       24.07       32.33      4.80 o 
   1 -11   3        0.03       -0.44      2.11 o 
   2 -11   3       17.59       18.67      3.77 o 
   3 -11   3       11.99       10.87      3.29 o 
  -3 -10   3        8.70        8.29      3.00 o 
  -2 -10   3       13.80       17.31      3.73 o 
  -1 -10   3       12.78       16.39      3.57 o 
   0 -10   3       14.55       11.09      3.05 o 
   1 -10   3        2.05        2.81      2.08 o 
   2 -10   3        2.45        0.77      1.98 o 
   3 -10   3        1.99        3.16      1.53 o 
   4 -10   3        5.68        3.63      1.67 o 
   5 -10   3        0.53        1.16      2.25 o 
  -4  -9   3        0.65       -0.34      2.33 o 
  -3  -9   3        1.73        1.33      2.24 o 
  -2  -9   3        2.56        4.41      2.36 o 
  -1  -9   3       43.93       47.94      4.56 o 
   0  -9   3        0.00        1.09      1.95 o 
   1  -9   3        0.29       -0.02      1.62 o 
   2  -9   3        0.05        0.28      1.12 o 
   3  -9   3        0.70       -0.68      1.20 o 
   4  -9   3       13.34       13.71      1.99 o 
   5  -9   3        2.89        0.21      1.37 o 
   6  -9   3        0.81       -0.82      2.11 o 
  -5  -8   3        0.16        0.31      2.14 o 
  -4  -8   3        0.82        0.06      2.11 o 
  -3  -8   3       28.16       36.90      3.88 o 
  -2  -8   3      196.33      220.53     10.66 o 
  -1  -8   3      308.42      354.27     14.88 o 
   0  -8   3       74.86       72.23      5.30 o 
   1  -8   3       11.74       18.64      3.06 o 
   2  -8   3       28.18       28.97      2.10 o 
   3  -8   3       91.91       89.74      4.39 o 
   4  -8   3        3.20        5.16      1.40 o 
   5  -8   3       32.97       34.78      2.46 o 
   6  -8   3       21.24       25.48      3.69 o 
   7  -8   3       29.47       32.06      4.27 o 
  -5  -7   3        0.00       -0.24      1.86 o 
  -4  -7   3        3.42        1.28      1.94 o 
  -3  -7   3        0.78        0.73      1.67 o 
  -2  -7   3       15.39       11.24      2.70 o 
  -1  -7   3       44.17       47.47      4.03 o 
   0  -7   3       90.31       72.60      4.98 o 
   1  -7   3       10.74       10.31      2.40 o 
   2  -7   3       53.71       60.04      5.14 o 
   3  -7   3        4.24        2.79      1.15 o 
   4  -7   3        2.67        1.78      1.01 o 
   5  -7   3       23.11       22.23      3.77 o 
   6  -7   3       14.27       10.32      2.70 o 
   7  -7   3        5.33        6.79      2.37 o 
   8  -7   3       10.10       12.08      3.26 o 
  -6  -6   3        8.07        8.98      2.73 o 
  -5  -6   3        6.69        3.28      1.89 o 
  -4  -6   3        0.44        0.71      1.02 o 
  -3  -6   3       28.17       27.14      1.95 o 
  -2  -6   3       72.02       84.54      3.42 o 
  -1  -6   3       49.11       66.51      2.84 o 
   0  -6   3       80.95       76.21      2.95 o 
   1  -6   3        7.28        6.49      0.98 o 
   2  -6   3      106.13      110.40      3.82 o 
   3  -6   3       14.68        9.18      1.35 o 
   4  -6   3        1.00        0.07      0.84 o 
   5  -6   3       49.74       58.73      5.60 o 
   6  -6   3        5.66        7.21      2.17 o 
   7  -6   3        2.13        4.26      1.95 o 
   8  -6   3        3.01        2.48      2.23 o 
   9  -6   3        9.45       13.76      3.32 o 
  -7  -5   3        3.66        0.97      2.11 o 
  -6  -5   3        1.17       -1.73      1.73 o 
  -5  -5   3       11.30        4.01      1.79 o 
  -4  -5   3       68.16       67.62      3.09 o 
  -3  -5   3        0.12       -0.14      0.83 o 
  -2  -5   3      156.88      138.82      4.58 o 
  -1  -5   3       35.28       35.48      1.94 o 
   0  -5   3        0.47       -0.46      0.59 o 
   1  -5   3       34.22       21.62      0.95 o 
   2  -5   3      189.26      171.15      3.92 o 
   3  -5   3      240.28      238.74      5.20 o 
   4  -5   3      628.67      686.85     13.27 o 
   5  -5   3       47.11       50.72      1.91 o 
   6  -5   3        0.27       -0.58      0.83 o 
   7  -5   3        2.30        1.09      1.06 o 
   8  -5   3        2.31        0.53      1.23 o 
   9  -5   3        1.80       -0.71      2.01 o 
  -7  -4   3       22.77       26.11      4.12 o 
  -6  -4   3        1.13       -1.46      1.46 o 
  -5  -4   3        0.91        4.52      1.97 o 
  -4  -4   3       21.06       23.98      2.95 o 
  -3  -4   3        1.19       -0.58      0.58 o 
  -2  -4   3        7.89        8.55      1.19 o 
  -1  -4   3       48.48       45.21      2.08 o 
   0  -4   3        6.86        6.14      1.08 o 
   1  -4   3      724.58      714.68     10.91 o 
   2  -4   3      329.88      326.92      6.58 o 
   3  -4   3        2.00        0.26      0.45 o 
   4  -4   3       37.61       29.24      1.33 o 
   5  -4   3      144.71      152.13      3.78 o 
   6  -4   3        9.16        9.02      2.80 o 
   7  -4   3        9.25       10.37      1.57 o 
   8  -4   3        1.89        0.71      1.21 o 
   9  -4   3        7.14        7.70      1.74 o 
  -8  -3   3        8.06        8.83      2.93 o 
  -7  -3   3       13.13       11.31      2.96 o 
  -6  -3   3      101.73      102.74      6.52 o 
  -5  -3   3        1.08       -0.57      1.39 o 
  -4  -3   3        0.69        0.00      0.78 o 
  -3  -3   3       56.03       63.58      5.81 o 
  -2  -3   3       23.05       16.38      1.89 o 
  -1  -3   3      625.95      573.99     13.82 o 
   0  -3   3        0.65       -0.47      0.47 o 
   1  -3   3      943.27      951.83     22.99 o 
   2  -3   3       22.20       29.45      1.13 o 
   3  -3   3       33.49       29.73      1.22 o 
   4  -3   3       48.08       33.95      1.36 o 
   5  -3   3       35.77       41.07      1.81 o 
   6  -3   3       97.42       83.82      3.30 o 
   7  -3   3       23.85       25.46      1.99 o 
   8  -3   3        3.72        3.61      1.31 o 
   9  -3   3       34.63       35.83      2.60 o 
  10  -3   3        0.38       -1.11      1.51 o 
  -8  -2   3        3.23        3.86      2.78 o 
  -7  -2   3        5.00        8.02      2.64 o 
  -6  -2   3       31.99       42.80      4.15 o 
  -5  -2   3        0.39       -0.69      1.42 o 
  -4  -2   3       75.22       94.26      3.42 o 
  -3  -2   3      178.12      177.49      5.18 o 
  -2  -2   3      107.98       84.48      6.29 o 
  -1  -2   3      338.18      334.06     11.14 o 
   0  -2   3     1446.82     1620.81     91.95 o 
   1  -2   3     1013.42     1009.07     18.29 o 
   2  -2   3       76.60       47.13      1.39 o 
   3  -2   3      176.68      190.86      4.09 o 
   4  -2   3      507.21      582.10     14.66 o 
   5  -2   3       17.76       19.24      1.07 o 
   6  -2   3      116.21      135.11      4.48 o 
   7  -2   3        1.06       -0.78      0.89 o 
   8  -2   3        0.69       -0.63      1.16 o 
   9  -2   3       17.80       14.64      4.09 o 
  10  -2   3       22.20       23.09      3.37 o 
  -8  -1   3        3.65        0.88      2.22 o 
  -7  -1   3       15.96       21.39      3.65 o 
  -6  -1   3       52.15       56.10      4.57 o 
  -5  -1   3        0.81        1.71      1.50 o 
  -4  -1   3       29.39       32.28      1.70 o 
  -3  -1   3       32.74       30.93      2.03 o 
  -2  -1   3      326.36      297.34      8.53 o 
   0  -1   3       10.24        5.51      0.70 o 
   1  -1   3      215.01      228.70      7.06 o 
   2  -1   3      148.32      187.24      5.23 o 
   3  -1   3       71.07       78.11      2.01 o 
   5  -1   3       21.91       27.31      2.65 o 
   6  -1   3        3.03        6.02      1.16 o 
   7  -1   3        6.87        6.67      1.41 o 
   8  -1   3        6.19        1.08      1.54 o 
   9  -1   3       10.03        6.35      2.55 o 
  10  -1   3       57.50       41.28      4.12 o 
  -8   0   3       13.66       10.23      3.07 o 
  -7   0   3      104.01      106.99      6.96 o 
  -6   0   3       64.44       59.83      3.05 o 
  -5   0   3       17.80       17.51      2.31 o 
  -4   0   3       27.34       25.35      1.66 o 
  -3   0   3      672.22      754.82     17.65 o 
  -2   0   3       24.06       19.21      0.95 o 
  -1   0   3       73.03       86.14      2.35 o 
   0   0   3      247.70      215.35      5.48 o 
   1   0   3      306.44      270.40     13.37 o 
   2   0   3      800.07      815.48     18.64 o 
   3   0   3      219.88      209.22      7.76 o 
   4   0   3      901.02      902.80     20.42 o 
   5   0   3      207.92      238.24      6.47 o 
   6   0   3       16.34       11.10      2.02 o 
   7   0   3        1.74        0.88      1.37 o 
   8   0   3       32.74       30.75      3.41 o 
   9   0   3       27.85       29.75      4.01 o 
  10   0   3        2.14        0.40      2.01 o 
  -8   1   3        6.39        7.87      5.03 o 
  -7   1   3        0.03       -1.14      1.14 o 
  -6   1   3        0.42        0.29      1.06 o 
  -5   1   3       28.48       28.12      2.02 o 
  -4   1   3      310.52      359.61      9.24 o 
  -3   1   3      210.57      272.22     12.20 o 
  -2   1   3        7.56        7.33      0.85 o 
  -1   1   3      604.68      597.22     13.55 o 
   0   1   3      215.59      190.62      7.05 o 
   2   1   3      825.72      868.25     28.16 o 
   3   1   3     2680.37     3130.33     98.87 o 
   4   1   3       23.49       24.50      1.96 o 
   5   1   3      449.03      367.58     13.46 o 
   6   1   3      101.55      106.58      5.49 o 
   7   1   3        2.48        2.35      1.40 o 
   8   1   3       20.92       27.28      3.52 o 
   9   1   3       18.42       20.58      3.38 o 
  10   1   3        0.02       -0.01      1.80 o 
  -8   2   3        9.63       13.34      2.26 o 
  -7   2   3       55.15       60.33      3.31 o 
  -6   2   3      149.92      147.87      5.17 o 
  -5   2   3       22.29       22.92      2.00 o 
  -4   2   3      116.96      123.88      7.01 o 
  -3   2   3       80.60       79.47      2.87 o 
  -2   2   3      191.64      207.91      5.51 o 
  -1   2   3     1716.14     1853.10     40.35 o 
   1   2   3     1294.62     1004.38     20.30 o 
   2   2   3      410.56      438.33     14.73 o 
   3   2   3       88.48      135.67      5.44 o 
   4   2   3       76.06       50.90      3.00 o 
   5   2   3       84.57       78.25      4.17 o 
   6   2   3       17.65       20.42      1.45 o 
   7   2   3       16.97       24.53      3.10 o 
   8   2   3      189.34      182.29      8.99 o 
   9   2   3       54.75       54.66      4.59 o 
  10   2   3        5.81        3.32      2.23 o 
  -8   3   3        0.36       -0.47      1.40 o 
  -7   3   3        7.35        7.80      1.78 o 
  -6   3   3        6.34        4.82      1.38 o 
  -5   3   3        0.18        1.63      1.05 o 
  -4   3   3       97.24       85.80      3.31 o 
  -3   3   3        0.11        0.80      0.43 o 
  -2   3   3      172.13      195.30      5.31 o 
  -1   3   3     1230.07     1185.00     38.28 o 
   0   3   3      214.23      252.86      8.93 o 
   1   3   3      163.42      105.53      2.64 o 
   4   3   3      546.53      664.79     22.47 o 
   5   3   3      101.89       97.56      4.01 o 
   6   3   3       89.24      104.90      3.67 o 
   7   3   3      124.90      115.08      4.08 o 
   8   3   3       94.49       99.89      6.24 o 
   9   3   3        4.05        6.01      2.35 o 
  10   3   3        3.82       -0.31      2.24 o 
  -8   4   3        1.19       -0.08      1.45 o 
  -7   4   3        1.18       -0.36      1.24 o 
  -6   4   3       32.66       29.23      2.32 o 
  -5   4   3       20.11       20.53      1.99 o 
  -4   4   3      214.24      209.77      8.60 o 
  -3   4   3       68.58       47.69      1.87 o 
  -2   4   3       60.48       52.39      1.67 o 
  -1   4   3      106.42       95.90      2.92 o 
   0   4   3       61.97       39.17      1.94 o 
   1   4   3        6.67       13.78      0.91 o 
   2   4   3        3.38        1.04      0.46 o 
   3   4   3      159.42      195.05     12.09 o 
   4   4   3       78.02       60.80      2.37 o 
   5   4   3        0.75       -0.20      0.59 o 
   6   4   3       60.13       49.28      2.38 o 
   7   4   3       47.63       50.75      3.34 o 
   8   4   3       18.16       11.06      2.86 o 
   9   4   3       63.56       62.96      5.04 o 
  10   4   3        3.59        7.34      2.75 o 
  -7   5   3        3.41        2.10      1.44 o 
  -6   5   3       40.07       45.97      5.36 o 
  -5   5   3      302.62      299.87      8.54 o 
  -4   5   3       65.21       80.31      3.28 o 
  -3   5   3       32.23       32.51      1.39 o 
  -2   5   3        0.78        3.20      0.62 o 
  -1   5   3      785.52      814.25     18.82 o 
   0   5   3      784.77      712.08     12.38 o 
   1   5   3       40.70       44.08      6.47 o 
   2   5   3      111.68      137.45      4.13 o 
   3   5   3        2.70        0.33      0.53 o 
   4   5   3       20.59       18.65      1.31 o 
   5   5   3        4.14        0.42      0.67 o 
   6   5   3      129.86      132.95      4.55 o 
   7   5   3        1.12        1.10      1.16 o 
   8   5   3        8.52        6.19      2.16 o 
   9   5   3        7.08        3.24      2.35 o 
  -7   6   3        0.71       -1.48      1.86 o 
  -6   6   3        2.55        1.21      1.87 o 
  -5   6   3        0.01       -0.39      1.14 o 
  -4   6   3      127.27      132.59      4.60 o 
  -3   6   3        6.38        4.72      1.05 o 
  -2   6   3       41.43       37.22      1.50 o 
  -1   6   3       47.37       57.42      2.18 o 
   0   6   3      148.89      151.60      4.22 o 
   1   6   3       23.26       17.43      1.11 o 
   2   6   3        2.59        1.01      0.85 o 
   3   6   3      179.08      169.94      4.94 o 
   4   6   3       97.26       90.98      3.30 o 
   5   6   3       16.29       17.29      1.65 o 
   6   6   3       85.62       89.94      3.65 o 
   7   6   3       31.88       34.18      2.30 o 
   8   6   3        0.03       -0.30      1.56 o 
   9   6   3        6.67        8.86      2.77 o 
  -7   7   3        1.41        2.40      2.29 o 
  -6   7   3        0.12        0.20      1.97 o 
  -5   7   3        3.14        1.99      1.88 o 
  -4   7   3       25.98       20.20      3.04 o 
  -3   7   3        0.01        0.54      1.37 o 
  -2   7   3        0.92        1.92      1.18 o 
  -1   7   3        3.76        1.99      1.29 o 
   0   7   3        0.23       -0.75      1.00 o 
   1   7   3        6.28        8.09      1.70 o 
   2   7   3        3.13        3.10      1.30 o 
   3   7   3       50.49       40.74      1.98 o 
   4   7   3        2.94        2.67      0.91 o 
   5   7   3       70.44       68.97      4.50 o 
   6   7   3       16.37       16.39      2.09 o 
   7   7   3        0.02       -0.52      1.04 o 
   8   7   3       20.55       26.95      3.62 o 
  -6   8   3        3.27        4.91      2.65 o 
  -5   8   3        2.58        5.79      2.20 o 
  -4   8   3        3.60        2.18      2.06 o 
  -3   8   3       43.94       45.80      3.84 o 
  -2   8   3      631.01      595.09     20.87 o 
  -1   8   3      374.93      384.22     14.37 o 
   0   8   3      434.62      410.51     15.28 o 
   1   8   3      108.52      108.45      5.76 o 
   2   8   3       59.39       57.48      4.01 o 
   3   8   3        2.11        2.01      1.36 o 
   4   8   3       28.27       27.18      3.30 o 
   5   8   3      414.89      417.91     16.14 o 
   6   8   3       27.37       28.04      3.04 o 
   7   8   3       35.29       27.48      3.67 o 
  -6   9   3        0.13       -1.03      2.08 o 
  -5   9   3        1.07        3.01      2.07 o 
  -4   9   3        1.59       -0.63      1.67 o 
  -3   9   3        0.30        0.54      1.69 o 
  -2   9   3       78.05       62.86      4.26 o 
  -1   9   3        4.61        3.42      1.80 o 
   0   9   3        7.72        3.45      1.69 o 
   1   9   3        0.70       -0.15      1.25 o 
   2   9   3        0.13       -1.14      1.22 o 
   3   9   3        0.01       -1.11      1.15 o 
   4   9   3        0.29       -1.19      1.25 o 
   5   9   3       28.68       33.43      4.01 o 
   6   9   3        6.34        2.65      2.15 o 
   7   9   3        2.00       -1.39      1.67 o 
  -5  10   3        5.26       10.12      3.01 o 
  -4  10   3        4.61        1.17      2.04 o 
  -3  10   3       68.80       61.45      4.87 o 
  -2  10   3       36.87       35.15      3.39 o 
  -1  10   3        0.33       -0.52      1.60 o 
   0  10   3        6.71        7.08      2.28 o 
   1  10   3        0.95       -1.35      1.35 o 
   2  10   3        0.22        0.82      1.69 o 
   3  10   3       22.99       27.73      3.67 o 
   4  10   3      109.27      127.59      7.30 o 
   5  10   3       15.41       16.42      3.22 o 
   6  10   3        0.42        1.07      1.89 o 
  -4  11   3       10.83       13.59      3.27 o 
  -3  11   3       62.66       65.13      5.26 o 
  -2  11   3        1.63        1.06      1.35 o 
  -1  11   3        0.23       -0.71      1.77 o 
   0  11   3        3.13        1.96      2.05 o 
   1  11   3        6.75        9.00      2.77 o 
   2  11   3        0.76        0.97      1.83 o 
   3  11   3        0.67       -0.10      1.68 o 
   4  11   3        9.88       12.81      3.11 o 
   5  11   3        2.46       -1.16      2.10 o 
  -2  12   3        6.92        3.66      2.67 o 
  -1  12   3       24.81       33.77      4.17 o 
   0  12   3       13.43       13.18      3.05 o 
   1  12   3        5.11        4.75      2.36 o 
   2  12   3        0.01       -1.66      1.66 o 
   3  12   3        9.26        4.41      2.72 o 
  -2 -10   4        1.89        3.07      2.71 o 
  -1 -10   4       14.22       20.50      4.03 o 
   0 -10   4        6.99        7.76      3.03 o 
   1 -10   4       39.02       46.51      4.62 o 
   2 -10   4        0.01       -0.97      1.95 o 
   3 -10   4        7.64        5.36      2.51 o 
   4 -10   4        0.48       -0.57      1.99 o 
   5 -10   4        6.56        9.98      3.12 o 
  -3  -9   4        4.58        6.21      2.79 o 
  -2  -9   4        1.38       -1.15      2.21 o 
  -1  -9   4        9.43       10.57      3.09 o 
   0  -9   4       94.74       91.94      6.39 o 
   1  -9   4       34.67       29.87      4.13 o 
   2  -9   4       19.48       21.15      3.52 o 
   3  -9   4        0.34       -1.63      1.68 o 
   4  -9   4       18.22       23.70      3.79 o 
   5  -9   4        4.59        5.60      1.77 o 
   6  -9   4        1.71        3.84      2.31 o 
  -4  -8   4        0.36        1.22      2.05 o 
  -3  -8   4       28.51       18.67      3.64 o 
  -2  -8   4        3.30        1.09      1.99 o 
  -1  -8   4        8.05       10.07      2.87 o 
   0  -8   4        4.16        5.83      2.41 o 
   1  -8   4       76.32       75.79      5.37 o 
   2  -8   4        0.28        0.29      1.86 o 
   3  -8   4       26.01       30.32      2.45 o 
   4  -8   4       43.24       36.90      2.49 o 
   5  -8   4        2.97        1.72      1.41 o 
   6  -8   4        1.98        0.22      1.97 o 
   7  -8   4        2.53        0.89      2.15 o 
  -4  -7   4        0.03       -0.95      1.67 o 
  -3  -7   4        0.54        0.42      1.78 o 
  -2  -7   4      109.70      110.38      6.60 o 
  -1  -7   4       34.32       36.71      3.71 o 
   0  -7   4       36.04       38.74      3.68 o 
   1  -7   4        0.16       -0.31      1.45 o 
   2  -7   4       85.29       73.79      3.16 o 
   3  -7   4      106.97       97.11      3.79 o 
   4  -7   4        4.16        4.94      1.39 o 
   5  -7   4        0.27        0.01      1.17 o 
   6  -7   4        9.81        7.21      2.22 o 
   7  -7   4        0.83       -1.69      1.96 o 
   8  -7   4        0.14       -1.97      1.97 o 
  -6  -6   4        8.55       10.12      2.92 o 
  -5  -6   4        1.71        2.71      1.89 o 
  -4  -6   4        2.97        6.26      2.03 o 
  -3  -6   4        2.77        2.89      1.14 o 
  -2  -6   4      368.43      382.42     10.45 o 
  -1  -6   4       16.08       15.76      1.74 o 
   0  -6   4       12.59       14.40      3.18 o 
   1  -6   4       17.68       18.73      1.24 o 
   2  -6   4       61.79       64.04      2.74 o 
   3  -6   4      335.97      385.19      9.98 o 
   4  -6   4       60.57       65.39      2.98 o 
   5  -6   4       52.28       62.02      2.93 o 
   6  -6   4       20.05       13.64      2.61 o 
   7  -6   4       38.96       36.36      3.69 o 
   8  -6   4        5.07        5.87      2.48 o 
   9  -6   4        7.10        8.89      2.73 o 
  -6  -5   4       10.92       10.99      2.82 o 
  -5  -5   4        7.56        9.25      2.30 o 
  -4  -5   4        4.02        2.91      1.25 o 
  -3  -5   4       50.89       47.52      2.59 o 
  -2  -5   4        0.31       -0.41      1.20 o 
  -1  -5   4       67.07       52.32      2.52 o 
   0  -5   4       33.72       42.82      2.17 o 
   1  -5   4      193.34      196.25      9.23 o 
   2  -5   4       61.51       54.38      1.85 o 
   3  -5   4      356.93      378.74      7.81 o 
   4  -5   4      111.14      119.80      3.24 o 
   5  -5   4        0.79        2.30      0.92 o 
   6  -5   4        4.03        4.08      0.95 o 
   7  -5   4        3.40        2.10      1.22 o 
   8  -5   4       16.94       20.24      3.30 o 
   9  -5   4        0.00       -0.37      2.31 o 
  -7  -4   4        0.82        4.12      2.65 o 
  -6  -4   4        2.99        4.52      2.22 o 
  -5  -4   4        0.02        0.69      1.70 o 
  -4  -4   4        0.11       -0.81      0.85 o 
  -3  -4   4      111.74       99.61      3.82 o 
  -2  -4   4        0.15        0.26      0.72 o 
  -1  -4   4        1.37        0.09      0.71 o 
   0  -4   4        3.13        4.32      2.13 o 
   1  -4   4       19.34       22.05      1.04 o 
   2  -4   4      309.27      283.72      5.92 o 
   3  -4   4        0.52        0.34      0.50 o 
   4  -4   4      103.58      101.78      2.81 o 
   5  -4   4        0.02       -0.65      0.65 o 
   6  -4   4        1.15        0.04      0.70 o 
   7  -4   4       10.16        7.02      2.21 o 
   8  -4   4        1.70        0.59      1.17 o 
   9  -4   4       19.29       21.10      2.48 o 
  -7  -3   4        5.80        3.96      2.50 o 
  -6  -3   4       12.27       11.74      3.05 o 
  -5  -3   4        3.83        4.60      1.96 o 
  -4  -3   4        2.99        4.61      1.17 o 
  -3  -3   4       14.76        9.74      1.40 o 
  -2  -3   4        0.05       -0.12      0.70 o 
  -1  -3   4       39.96       29.25      1.75 o 
   0  -3   4      321.38      310.96     16.49 o 
   1  -3   4       33.64       37.23      1.26 o 
   2  -3   4      117.24       97.27      2.02 o 
   3  -3   4      154.93      170.72      3.88 o 
   4  -3   4      312.91      343.21      7.07 o 
   5  -3   4       10.69       14.70      1.61 o 
   6  -3   4       30.39       34.51      1.92 o 
   7  -3   4       66.60       67.64      3.16 o 
   8  -3   4       16.70       14.21      2.15 o 
   9  -3   4        9.54        7.06      1.76 o 
  10  -3   4        1.54        0.83      1.58 o 
  -7  -2   4       84.58       87.62      6.51 o 
  -6  -2   4       25.09       27.27      4.04 o 
  -5  -2   4       20.74       33.17      3.81 o 
  -4  -2   4      100.12       93.57      5.47 o 
  -3  -2   4        5.18        4.86      2.38 o 
  -2  -2   4      151.41      137.62      4.37 o 
  -1  -2   4       26.87       32.82      1.72 o 
   0  -2   4      498.55      511.76     12.47 o 
   1  -2   4      171.68      136.68      7.24 o 
   2  -2   4        1.40        1.53      0.33 o 
   3  -2   4        0.40        0.68      0.40 o 
   4  -2   4      635.94      696.89     13.21 o 
   5  -2   4        1.91        1.81      1.11 o 
   6  -2   4      181.21      191.45      4.56 o 
   7  -2   4       17.75       24.63      2.00 o 
   8  -2   4        1.58        2.98      1.80 o 
   9  -2   4        0.65        3.42      1.49 o 
  10  -2   4        0.47       -0.89      2.11 o 
  -7  -1   4        0.48        0.54      2.07 o 
  -6  -1   4        5.06        5.47      2.37 o 
  -5  -1   4       33.57       38.27      3.71 o 
  -4  -1   4        6.88        8.55      2.11 o 
  -3  -1   4       16.23       10.80      1.32 o 
  -2  -1   4        0.01        0.99      1.06 o 
  -1  -1   4       93.10      121.25      3.78 o 
   0  -1   4      383.11      449.58     24.78 o 
   2  -1   4        4.93        4.66      0.53 o 
   3  -1   4      351.49      304.21      6.13 o 
   5  -1   4      218.09      230.21      6.31 o 
   6  -1   4       17.57       23.02      1.73 o 
   7  -1   4       65.04       63.88      3.03 o 
   8  -1   4       94.77       92.12      6.10 o 
   9  -1   4        2.36        3.39      2.13 o 
  10  -1   4        0.06       -1.27      2.03 o 
  -7   0   4        0.00        2.35      2.31 o 
  -6   0   4       43.77       40.71      4.04 o 
  -5   0   4       10.09        7.63      1.44 o 
  -4   0   4        0.57       -0.52      0.73 o 
  -3   0   4      252.97      278.25      6.88 o 
  -2   0   4       75.45       49.16      1.56 o 
  -1   0   4      314.95      267.53      6.89 o 
   0   0   4      485.30      612.64     25.31 o 
   1   0   4      843.64      844.66     52.60 o 
   2   0   4      325.56      409.38      7.48 o 
   3   0   4     1023.74     1003.00     38.62 o 
   4   0   4      326.45      320.61     11.68 o 
   5   0   4      801.70      906.42     30.34 o 
   6   0   4       12.89       15.11      2.16 o 
   7   0   4       50.83       44.03      3.44 o 
   8   0   4       19.45       18.67      3.15 o 
   9   0   4       42.15       38.45      3.95 o 
  10   0   4        7.10        4.23      2.56 o 
  -8   1   4        3.57        6.49      2.95 o 
  -7   1   4       26.48       35.93      4.45 o 
  -6   1   4       36.06       46.55      2.76 o 
  -5   1   4      101.97      114.62      4.22 o 
  -4   1   4      108.68      115.47      5.13 o 
  -3   1   4       65.79       82.12      4.81 o 
  -2   1   4      718.04      727.58     16.71 o 
  -1   1   4      603.62      674.90     12.61 o 
   0   1   4      121.74      122.25      5.22 o 
   2   1   4     2128.84     2460.80     78.02 o 
   3   1   4      820.62      888.84     29.17 o 
   4   1   4       46.67       43.53      2.71 o 
   5   1   4      939.97     1104.47     36.54 o 
   6   1   4      260.33      239.57      9.81 o 
   7   1   4       50.17       49.02      3.65 o 
   8   1   4        1.43        3.50      1.87 o 
   9   1   4       34.34       29.96      3.86 o 
  10   1   4       19.32       22.20      3.70 o 
  -7   2   4        3.39        1.19      1.44 o 
  -6   2   4       26.87       30.58      2.57 o 
  -5   2   4       14.26       16.38      3.05 o 
  -4   2   4        0.10       -0.46      0.85 o 
  -3   2   4       12.24       10.80      2.69 o 
  -2   2   4      153.75      151.55      4.40 o 
  -1   2   4      438.86      408.64      9.76 o 
   0   2   4      132.04      129.28      5.41 o 
   1   2   4      578.74      430.41     14.73 o 
   2   2   4      100.11      145.91      5.81 o 
   3   2   4      681.25      684.07     22.78 o 
   4   2   4      106.98       92.02      4.39 o 
   5   2   4      204.15      154.87      6.79 o 
   6   2   4       13.06       11.90      2.03 o 
   7   2   4       13.75       13.67      2.38 o 
   8   2   4        8.68        8.93      2.75 o 
   9   2   4        0.10       -0.10      1.74 o 
  10   2   4        2.93        0.97      2.08 o 
  -7   3   4        3.51        3.42      1.50 o 
  -6   3   4       25.35       28.78      2.54 o 
  -5   3   4        8.86       11.61      1.57 o 
  -4   3   4        2.41        2.31      0.99 o 
  -3   3   4      211.55      193.56      9.35 o 
  -2   3   4        1.27        3.60      1.11 o 
  -1   3   4      866.81      905.93     29.98 o 
   0   3   4      944.12      979.03     32.01 o 
   1   3   4      550.56      428.36      9.20 o 
   2   3   4       25.09       39.29      2.37 o 
   3   3   4        0.59        0.31      0.70 o 
   4   3   4     1099.28     1065.01     34.97 o 
   5   3   4      250.25      273.10     10.60 o 
   6   3   4       27.23       26.87      2.54 o 
   7   3   4      130.17      120.13      4.24 o 
   8   3   4       53.48       68.02      4.88 o 
   9   3   4        3.35        0.54      1.80 o 
  10   3   4        0.23       -0.67      2.18 o 
  -7   4   4       15.41       18.94      2.30 o 
  -6   4   4        8.40        9.96      2.67 o 
  -5   4   4        8.22        7.18      1.47 o 
  -4   4   4       16.90       19.44      3.15 o 
  -3   4   4       10.69       11.37      3.36 o 
  -2   4   4       71.12       81.47      2.97 o 
  -1   4   4      447.32      449.05     15.66 o 
   0   4   4      946.53      952.58     31.17 o 
   1   4   4      184.65      257.78      5.85 o 
   2   4   4       39.20       46.14      2.60 o 
   3   4   4      596.47      561.35     19.04 o 
   4   4   4      307.18      302.15     11.17 o 
   5   4   4       26.12       26.64      1.68 o 
   6   4   4      125.12      114.33      3.99 o 
   7   4   4      317.40      315.13     10.25 o 
   8   4   4      295.40      289.64     12.48 o 
   9   4   4       37.51       47.22      4.57 o 
  10   4   4        4.37        6.72      2.69 o 
  -7   5   4        0.26        0.06      1.69 o 
  -6   5   4        4.47        6.09      1.59 o 
  -5   5   4        0.00       -0.94      1.12 o 
  -4   5   4        0.86        0.07      1.00 o 
  -3   5   4        7.80        6.60      1.20 o 
  -2   5   4        3.95        2.42      0.86 o 
  -1   5   4      152.65      145.28      9.40 o 
   0   5   4       43.32       23.11      1.69 o 
   1   5   4      135.52      137.11      6.03 o 
   2   5   4      222.84      212.12      5.79 o 
   3   5   4       99.82       93.09      3.18 o 
   4   5   4       38.84       40.54      2.00 o 
   5   5   4       14.55       15.82      1.50 o 
   6   5   4        3.09        1.98      0.93 o 
   7   5   4      196.89      207.29      6.46 o 
   8   5   4        0.08        0.10      1.62 o 
   9   5   4        3.30        5.76      2.53 o 
  -7   6   4        0.37        0.03      2.15 o 
  -6   6   4       23.79       26.42      3.69 o 
  -5   6   4       44.17       50.05      2.91 o 
  -4   6   4        5.37        3.41      1.26 o 
  -3   6   4       19.47       15.41      1.80 o 
  -2   6   4       40.37       42.30      1.67 o 
  -1   6   4      175.22      177.38      5.07 o 
   0   6   4      141.16      153.82      3.30 o 
   1   6   4        0.00        0.46      0.62 o 
   2   6   4       39.04       34.78      1.71 o 
   3   6   4       36.75       48.16      4.07 o 
   4   6   4        0.09        0.31      0.74 o 
   5   6   4        0.60        0.24      0.68 o 
   6   6   4       37.60       37.62      2.37 o 
   7   6   4       80.89       74.98      3.41 o 
   8   6   4        0.13       -0.31      1.90 o 
   9   6   4        9.22       11.84      3.05 o 
  -6   7   4       18.79       24.66      3.90 o 
  -5   7   4       13.56       10.51      2.75 o 
  -4   7   4        0.20       -1.28      1.67 o 
  -3   7   4        4.67        2.31      1.88 o 
  -2   7   4       25.04       22.56      2.02 o 
  -1   7   4      115.02      107.54      5.37 o 
   0   7   4       93.15       99.64      5.13 o 
   1   7   4      147.37      158.62      7.21 o 
   2   7   4       11.53       15.00      2.27 o 
   3   7   4       85.80       87.77      3.20 o 
   4   7   4      275.27      292.52      8.03 o 
   5   7   4       33.10       31.35      2.45 o 
   6   7   4       96.32       98.30      6.61 o 
   7   7   4      151.16      138.74      7.86 o 
   8   7   4        6.05        9.65      2.59 o 
   9   7   4       34.05       36.69      4.39 o 
  -6   8   4       10.11        5.27      2.64 o 
  -5   8   4       13.20       14.00      3.01 o 
  -4   8   4        0.00       -0.94      1.62 o 
  -3   8   4        8.56        5.88      2.30 o 
  -2   8   4       41.46       37.59      3.07 o 
  -1   8   4       44.06       50.58      3.61 o 
   0   8   4      316.79      332.18     12.97 o 
   1   8   4      244.68      274.61     11.28 o 
   2   8   4        0.74       -0.15      1.14 o 
   3   8   4       17.72       23.57      3.02 o 
   4   8   4       15.28       19.23      2.82 o 
   5   8   4       27.91       31.70      3.75 o 
   6   8   4      133.11      143.80      7.57 o 
   7   8   4       76.77       65.87      4.86 o 
   8   8   4        2.95       -1.12      1.92 o 
  -5   9   4        1.86        3.08      2.10 o 
  -4   9   4        7.94        7.53      2.53 o 
  -3   9   4        9.14        9.91      2.69 o 
  -2   9   4       78.18       74.67      4.68 o 
  -1   9   4       65.35       62.99      4.32 o 
   0   9   4        9.13       11.44      2.36 o 
   1   9   4       19.36       22.00      3.17 o 
   2   9   4       11.39       20.27      2.98 o 
   3   9   4        0.29       -1.28      1.28 o 
   4   9   4        5.77        5.78      2.04 o 
   5   9   4        1.15       -1.24      1.71 o 
   6   9   4       59.32       52.20      4.45 o 
   7   9   4        1.12        1.75      1.96 o 
  -4  10   4        0.05        0.84      2.16 o 
  -3  10   4        3.43        2.21      2.14 o 
  -2  10   4       13.60       13.55      2.92 o 
  -1  10   4        1.73        0.73      1.90 o 
   0  10   4        7.79        4.88      2.11 o 
   1  10   4        4.03        4.16      2.09 o 
   2  10   4        2.39        0.88      1.86 o 
   3  10   4       12.58        8.23      2.35 o 
   4  10   4        0.05       -0.33      1.66 o 
   5  10   4       20.54       20.71      3.40 o 
   6  10   4        6.84        6.78      2.46 o 
   7  10   4        1.03        1.48      2.37 o 
  -3  11   4        2.87        2.05      2.55 o 
  -2  11   4        2.51        2.22      2.21 o 
  -1  11   4        0.56        0.62      1.87 o 
   0  11   4        1.04       -1.39      1.67 o 
   1  11   4        6.32        5.68      2.47 o 
   2  11   4       11.12       13.54      2.99 o 
   3  11   4        0.04        0.53      1.86 o 
   4  11   4       24.53       28.08      4.22 o 
   5  11   4        9.93       10.37      3.01 o 
  -1  12   4        6.61        5.00      2.45 o 
   0  12   4        2.45        1.01      2.20 o 
   1  12   4        1.74        4.18      2.35 o 
   2  12   4        8.51        9.16      2.99 o 
   3  12   4       38.72       41.09      4.33 o 
   4  12   4       26.57       25.53      4.23 o 
   0 -10   5       20.54       25.95      4.57 o 
   1 -10   5        5.06       10.40      3.18 o 
   2 -10   5        0.60        1.06      2.51 o 
   3 -10   5        0.23        2.05      2.28 o 
   4 -10   5        3.60        2.31      2.76 o 
  -2  -9   5        7.29        5.84      2.91 o 
  -1  -9   5        0.49        0.88      2.34 o 
   0  -9   5      101.22      104.21      7.10 o 
   1  -9   5        2.99        1.41      2.16 o 
   2  -9   5        2.48        0.96      2.28 o 
   3  -9   5        6.20        7.58      2.78 o 
   4  -9   5        0.04       -0.07      1.93 o 
   5  -9   5        5.09        9.17      2.92 o 
  -3  -8   5        4.69        4.46      2.73 o 
  -2  -8   5        0.04       -1.44      1.77 o 
  -1  -8   5        3.68        5.26      2.54 o 
   0  -8   5       88.95       99.49      6.54 o 
   1  -8   5        8.05       15.38      3.12 o 
   2  -8   5       77.61       78.12      5.69 o 
   3  -8   5       22.21       36.50      4.44 o 
   4  -8   5       11.13       12.21      2.96 o 
   5  -8   5        0.00       -0.88      1.85 o 
   6  -8   5       22.21       34.96      4.13 o 
   7  -8   5       31.09       40.49      4.10 o 
  -4  -7   5        8.47        9.43      2.96 o 
  -3  -7   5       31.47       37.24      3.96 o 
  -2  -7   5        0.49       -0.87      1.53 o 
  -1  -7   5      150.80      170.72      8.84 o 
   0  -7   5      154.71      146.28      7.95 o 
   1  -7   5        0.28       -0.49      1.55 o 
   2  -7   5       17.28       18.49      3.09 o 
   3  -7   5        0.01        3.56      2.12 o 
   4  -7   5        0.03        1.51      1.71 o 
   5  -7   5        1.68        1.87      1.29 o 
   6  -7   5        8.41        5.48      1.58 o 
   7  -7   5        1.16       -1.70      1.83 o 
   8  -7   5        1.19        3.62      2.49 o 
  -5  -6   5        0.22        3.96      2.33 o 
  -4  -6   5        0.04       -0.99      1.24 o 
  -3  -6   5        3.51        1.62      1.34 o 
  -2  -6   5        4.25        3.60      1.38 o 
  -1  -6   5      343.50      352.27      9.86 o 
   0  -6   5       45.08       49.03      4.01 o 
   1  -6   5      144.15      139.22      7.28 o 
   2  -6   5       62.03       71.57      4.87 o 
   3  -6   5       31.19       31.10      3.20 o 
   4  -6   5       29.09       24.82      1.98 o 
   5  -6   5      104.14      100.49      3.95 o 
   6  -6   5       73.33       70.85      3.29 o 
   7  -6   5        0.01       -0.35      1.75 o 
   8  -6   5        2.42        2.08      2.16 o 
  -5  -5   5        3.43        5.59      2.39 o 
  -4  -5   5       46.39       50.58      4.22 o 
  -3  -5   5        0.05        0.37      1.09 o 
  -2  -5   5      106.05      116.14      4.42 o 
  -1  -5   5      236.32      243.90      7.28 o 
   0  -5   5        1.60        1.06      1.65 o 
   1  -5   5        9.58       12.52      1.47 o 
   2  -5   5       20.42       17.69      1.15 o 
   3  -5   5        1.70        1.52      0.70 o 
   4  -5   5       16.92       19.24      1.36 o 
   5  -5   5        0.16       -0.68      0.68 o 
   6  -5   5       36.91       44.55      2.01 o 
   7  -5   5       37.89       33.20      2.26 o 
   8  -5   5       10.00        7.21      2.50 o 
   9  -5   5        2.61        1.89      2.16 o 
  -6  -4   5        2.50       -1.97      1.97 o 
  -5  -4   5        0.33        0.15      1.81 o 
  -4  -4   5       33.23       34.12      3.58 o 
  -3  -4   5        0.80        0.63      1.05 o 
  -2  -4   5      531.00      535.94     13.80 o 
  -1  -4   5       17.51       20.99      1.86 o 
   0  -4   5        3.76        5.75      1.15 o 
   1  -4   5        6.58        5.24      1.04 o 
   2  -4   5       89.59      110.64      2.36 o 
   3  -4   5       45.67       39.94      1.58 o 
   4  -4   5       10.35        7.67      0.98 o 
   5  -4   5        3.51        3.33      0.82 o 
   6  -4   5        0.10        0.39      0.75 o 
   7  -4   5        0.12       -0.42      0.97 o 
   8  -4   5        0.43       -0.93      1.12 o 
   9  -4   5        0.21       -1.08      1.24 o 
  -6  -3   5        1.14        2.05      2.32 o 
  -5  -3   5        0.31        0.97      1.80 o 
  -4  -3   5        0.63        0.03      1.45 o 
  -3  -3   5      148.11      160.44      5.34 o 
  -2  -3   5       85.34       80.92      3.32 o 
  -1  -3   5       13.35       15.99      2.18 o 
   0  -3   5       29.49       39.88      2.07 o 
   1  -3   5       84.43       88.16      3.24 o 
   2  -3   5      632.12      807.39     12.45 o 
   3  -3   5        2.40        5.28      0.82 o 
   4  -3   5       87.67       87.42      2.52 o 
   5  -3   5       13.18       17.84      1.28 o 
   6  -3   5        0.77       -0.60      0.64 o 
   7  -3   5      183.60      182.63      5.89 o 
   8  -3   5       30.71       26.22      2.42 o 
   9  -3   5        7.78       11.36      2.00 o 
  10  -3   5       11.13        7.36      2.00 o 
  -7  -2   5        0.04        2.66      2.70 o 
  -6  -2   5        7.24       13.04      3.33 o 
  -5  -2   5        0.02       -0.45      1.56 o 
  -4  -2   5       68.81       65.21      4.81 o 
  -3  -2   5        7.86        4.12      1.08 o 
  -2  -2   5       92.45       81.12      3.21 o 
  -1  -2   5        8.44       13.38      1.70 o 
   0  -2   5        2.42        1.64      0.71 o 
   2  -2   5      437.96      483.81      7.70 o 
   3  -2   5        5.23        3.27      0.57 o 
   4  -2   5        1.87        0.48      0.50 o 
   5  -2   5        0.19        1.60      0.66 o 
   6  -2   5       92.51       94.85      2.86 o 
   7  -2   5       58.92       50.54      2.70 o 
   8  -2   5      120.18      111.19      8.55 o 
   9  -2   5       23.28       38.71      4.45 o 
  10  -2   5        1.06       -1.64      2.07 o 
  -7  -1   5        8.46       11.31      3.40 o 
  -6  -1   5        6.30       10.04      3.05 o 
  -5  -1   5       28.77       31.99      3.57 o 
  -4  -1   5        4.13        2.35      1.77 o 
  -3  -1   5      322.19      362.84     15.54 o 
  -2  -1   5       96.94       96.14      3.49 o 
  -1  -1   5       90.51       65.95      2.65 o 
   0  -1   5       47.94       59.93      2.46 o 
   1  -1   5      462.91      421.23     10.55 o 
   3  -1   5      167.36      196.61      5.54 o 
   4  -1   5       23.32       20.77      1.35 o 
   5  -1   5        2.54        1.51      0.58 o 
   6  -1   5        2.66        2.02      0.92 o 
   7  -1   5        3.01        1.01      1.34 o 
   8  -1   5      132.51      118.00      6.51 o 
   9  -1   5       16.18       14.73      2.90 o 
  10  -1   5        4.79        3.07      2.15 o 
  -7   0   5        0.03        0.12      2.24 o 
  -6   0   5        7.65        6.43      2.50 o 
  -5   0   5      148.31      157.67      8.49 o 
  -4   0   5       65.74       70.32      4.88 o 
  -3   0   5        0.00       -0.20      0.69 o 
  -2   0   5       94.56       78.67      2.53 o 
  -1   0   5       10.13       18.99      1.03 o 
   1   0   5      962.79      885.17     31.60 o 
   2   0   5     1409.82     1636.66     27.95 o 
   3   0   5      963.76      911.02     21.22 o 
   4   0   5      432.58      416.65     14.84 o 
   5   0   5        0.50       -0.84      0.89 o 
   6   0   5        2.53        4.60      1.41 o 
   7   0   5       60.99       58.29      4.09 o 
   8   0   5       38.83       38.72      3.52 o 
   9   0   5        1.11       -0.46      1.87 o 
  10   0   5        7.62        3.43      2.37 o 
  -7   1   5       14.88       24.49      4.21 o 
  -6   1   5        2.02       -1.73      1.73 o 
  -5   1   5       47.54       62.70      4.84 o 
  -4   1   5        0.00       -0.55      1.05 o 
  -3   1   5       42.48       44.95      2.17 o 
  -2   1   5      119.43       94.06      3.86 o 
  -1   1   5      132.88      154.85      3.54 o 
   0   1   5      339.04      458.50     11.29 o 
   1   1   5       12.57        5.15      1.24 o 
   2   1   5        4.61        0.53      0.41 o 
   3   1   5      219.19      199.83      7.91 o 
   4   1   5       26.35       21.51      2.02 o 
   5   1   5       71.80       75.40      4.15 o 
   6   1   5       11.29       12.85      2.21 o 
   7   1   5       37.27       44.71      3.50 o 
   8   1   5       39.17       38.30      3.65 o 
   9   1   5        8.56       11.17      2.69 o 
  10   1   5        4.91        4.41      2.41 o 
  -7   2   5        0.77       -1.22      1.92 o 
  -6   2   5        1.98        2.48      1.99 o 
  -5   2   5       24.29       23.98      4.34 o 
  -4   2   5       60.90       63.35      4.63 o 
  -3   2   5       17.09       15.43      1.52 o 
  -2   2   5      168.05      180.16      5.13 o 
  -1   2   5       22.36       10.95      1.54 o 
   0   2   5     1946.34     2064.74     66.29 o 
   1   2   5      458.84      441.80     15.46 o 
   2   2   5        4.36        1.42      0.52 o 
   3   2   5       78.85       76.77      3.89 o 
   4   2   5      397.39      408.95     14.69 o 
   5   2   5        9.37        6.86      1.62 o 
   6   2   5       21.74       22.83      2.75 o 
   7   2   5      242.18      223.97      9.75 o 
   8   2   5      415.00      439.02     17.13 o 
   9   2   5       35.09       37.24      3.95 o 
  10   2   5        0.38       -1.05      1.87 o 
  -7   3   5        3.51        2.45      2.41 o 
  -6   3   5        6.18        7.26      1.62 o 
  -5   3   5        0.64       -0.44      1.02 o 
  -4   3   5      103.03      111.77      4.12 o 
  -3   3   5       92.22       87.79      3.33 o 
  -2   3   5       58.07       71.23      2.80 o 
  -1   3   5       56.34       36.37      1.79 o 
   0   3   5       92.03       87.31      4.34 o 
   1   3   5      673.55      743.49     24.88 o 
   2   3   5       30.13       52.41      2.94 o 
   3   3   5      274.80      307.14     11.30 o 
   4   3   5      167.17      174.86      7.28 o 
   5   3   5        0.50       -0.46      0.78 o 
   6   3   5       35.06       24.80      2.60 o 
   7   3   5       42.02       37.94      3.40 o 
   8   3   5       93.31      107.80      6.36 o 
   9   3   5       82.42       89.34      5.99 o 
  10   3   5        0.68        0.74      2.26 o 
  -7   4   5        3.81        2.92      2.41 o 
  -6   4   5        8.16        6.58      1.68 o 
  -5   4   5        0.17       -1.02      1.02 o 
  -4   4   5       10.70       11.56      2.22 o 
  -3   4   5        0.96        0.26      0.89 o 
  -2   4   5       31.27       30.75      1.85 o 
  -1   4   5       32.21       28.89      2.42 o 
   0   4   5      166.00      165.36      6.91 o 
   1   4   5       62.32       87.23      2.61 o 
   2   4   5        3.06        6.47      1.28 o 
   3   4   5       62.10      100.39      4.68 o 
   4   4   5      139.45      166.04      7.02 o 
   5   4   5        5.88        5.51      1.52 o 
   6   4   5        6.26        4.39      1.62 o 
   7   4   5       28.88       24.45      3.62 o 
   8   4   5       10.51       14.74      1.86 o 
   9   4   5       33.11       38.25      4.44 o 
  10   4   5        1.55       -0.92      1.91 o 
  -6   5   5        3.86        3.87      1.50 o 
  -5   5   5       31.73       34.68      2.81 o 
  -4   5   5       46.27       45.61      2.67 o 
  -3   5   5        1.17        0.93      0.91 o 
  -2   5   5        4.17        1.80      0.64 o 
  -1   5   5        1.60        2.50      1.11 o 
   0   5   5       69.61       60.43      3.42 o 
   1   5   5        1.90        1.80      0.56 o 
   2   5   5       10.98       17.05      1.77 o 
   3   5   5      677.27      763.92     25.62 o 
   4   5   5      123.66      149.46      6.51 o 
   5   5   5       13.52       20.47      1.64 o 
   6   5   5       12.35       14.51      2.34 o 
   7   5   5        6.60        9.46      1.54 o 
   8   5   5       33.52       28.79      2.44 o 
   9   5   5       29.06       35.79      3.84 o 
  10   5   5        1.30       -2.15      2.15 o 
  -6   6   5        6.43        8.62      2.76 o 
  -5   6   5        2.83        3.03      1.38 o 
  -4   6   5       62.99       62.60      3.11 o 
  -3   6   5       14.96       11.32      2.38 o 
  -2   6   5       26.52       30.32      1.51 o 
  -1   6   5       50.54       54.85      2.38 o 
   0   6   5        0.68       -0.66      0.66 o 
   1   6   5        7.69        8.83      3.40 o 
   2   6   5       12.58       11.04      1.22 o 
   3   6   5       96.32       85.79      3.19 o 
   4   6   5       10.23       13.86      1.62 o 
   5   6   5        0.06       -0.66      0.79 o 
   6   6   5        9.04        5.96      1.36 o 
   7   6   5       54.17       67.33      3.64 o 
   8   6   5       48.08       48.67      2.89 o 
   9   6   5       28.58       31.41      4.33 o 
  -6   7   5        0.17        0.73      2.28 o 
  -5   7   5        5.61       11.40      2.81 o 
  -4   7   5       11.48       11.91      2.73 o 
  -3   7   5        0.05       -1.46      1.50 o 
  -2   7   5      171.89      157.90      7.16 o 
  -1   7   5       30.82       24.68      2.41 o 
   0   7   5       34.25       36.19      3.00 o 
   1   7   5       27.81       27.18      2.65 o 
   2   7   5      161.30      172.03      5.22 o 
   3   7   5        4.23        5.09      1.10 o 
   4   7   5        9.71       13.77      1.88 o 
   5   7   5       16.29       18.02      1.78 o 
   6   7   5       65.18       62.17      3.01 o 
   7   7   5       10.83       10.56      1.75 o 
   8   7   5        3.93        1.62      1.62 o 
   9   7   5        3.65        1.60      2.34 o 
  -5   8   5        6.62        4.88      2.44 o 
  -4   8   5        1.05       -0.48      1.74 o 
  -3   8   5       42.79       34.76      3.56 o 
  -2   8   5       46.18       40.17      3.70 o 
  -1   8   5       74.31       79.21      4.78 o 
   0   8   5        0.03       -0.16      1.37 o 
   1   8   5      131.58      120.30      6.35 o 
   2   8   5        3.00        4.11      1.88 o 
   3   8   5       70.69       82.21      5.15 o 
   4   8   5       74.06       88.85      5.49 o 
   5   8   5        0.28       -0.35      1.49 o 
   6   8   5       26.92       21.91      3.33 o 
   7   8   5        3.71        2.63      2.09 o 
   8   8   5       12.41        9.53      2.73 o 
  -4   9   5        0.69       -1.45      1.79 o 
  -3   9   5       16.02       11.79      2.91 o 
  -2   9   5       15.18       13.72      2.83 o 
  -1   9   5       15.22       16.12      2.83 o 
   0   9   5       38.28       39.47      3.59 o 
   1   9   5       93.41      104.49      6.15 o 
   2   9   5       38.83       41.45      3.85 o 
   3   9   5        9.48        4.51      1.95 o 
   4   9   5        4.44        3.96      1.96 o 
   5   9   5        0.62        0.11      1.85 o 
   6   9   5       37.20       37.98      4.52 o 
   7   9   5        3.67        0.30      2.09 o 
  -4  10   5        1.38        2.67      2.29 o 
  -3  10   5        0.30       -1.79      1.79 o 
  -2  10   5       18.59       15.37      3.37 o 
  -1  10   5       88.45       91.86      5.66 o 
   0  10   5      209.68      215.67     10.02 o 
   1  10   5       23.76       32.41      3.93 o 
   2  10   5        0.79       -0.92      1.99 o 
   3  10   5        0.14       -0.61      1.82 o 
   4  10   5       22.54       22.18      3.63 o 
   5  10   5       25.34       26.77      4.09 o 
   6  10   5       57.15       57.13      5.03 o 
   7  10   5       16.41       20.82      3.74 o 
  -2  11   5        6.50        5.40      2.85 o 
  -1  11   5        2.81        4.92      2.28 o 
   0  11   5        0.42       -1.19      1.67 o 
   1  11   5        1.16       -0.43      1.94 o 
   2  11   5       15.92       17.57      3.41 o 
   3  11   5        1.67       -0.68      1.77 o 
   4  11   5       32.70       32.96      4.35 o 
   5  11   5      117.02      132.12      8.03 o 
   0  12   5        0.46       -1.27      1.90 o 
   1  12   5        1.86       -1.69      1.69 o 
   2  12   5        0.15       -0.86      2.18 o 
   3  12   5        0.01       -0.85      1.95 o 
   0  -9   6        0.02        1.09      2.38 o 
   1  -9   6        2.47        6.11      2.91 o 
   2  -9   6        1.23        1.80      2.38 o 
   3  -9   6        0.46        1.09      2.13 o 
   4  -9   6        0.92        1.11      2.45 o 
   5  -9   6       13.35       14.65      3.50 o 
  -2  -8   6        4.21        1.56      2.22 o 
  -1  -8   6        2.78        1.96      2.46 o 
   0  -8   6        5.42        8.13      2.94 o 
   1  -8   6       23.11       24.66      4.04 o 
   2  -8   6       22.11       33.41      4.47 o 
   3  -8   6        0.11        0.47      2.09 o 
   4  -8   6        6.86        3.01      2.16 o 
   5  -8   6        0.48       -0.53      1.71 o 
   6  -8   6        0.02       -0.05      2.02 o 
  -3  -7   6        3.20        4.26      2.56 o 
  -2  -7   6        4.13        1.01      2.00 o 
  -1  -7   6       31.09       33.45      4.30 o 
   0  -7   6       30.74       39.32      4.82 o 
   1  -7   6       88.41      107.37      6.83 o 
   2  -7   6       83.90       90.07      6.04 o 
   3  -7   6       32.29       32.44      3.55 o 
   4  -7   6        0.82        0.99      2.01 o 
   5  -7   6        0.70        1.41      1.99 o 
   6  -7   6       29.81       33.62      3.62 o 
  -4  -6   6        0.58        1.55      2.17 o 
  -3  -6   6       16.06       11.76      2.13 o 
  -2  -6   6        0.13       -1.07      1.17 o 
  -1  -6   6       46.74       55.53      4.73 o 
   0  -6   6       33.19       32.76      4.13 o 
   1  -6   6       20.80       25.57      3.71 o 
   2  -6   6       59.84       43.14      3.82 o 
   3  -6   6       54.70       52.06      4.21 o 
   4  -6   6       18.35       26.12      3.59 o 
   5  -6   6        6.88       10.44      2.37 o 
   6  -6   6        6.31        9.75      2.52 o 
   7  -6   6       18.61       18.83      3.11 o 
   8  -6   6        1.53       -0.77      2.06 o 
  -5  -5   6        2.39        2.77      2.22 o 
  -4  -5   6        6.51        4.07      2.24 o 
  -3  -5   6       80.89       77.10      3.73 o 
  -2  -5   6       17.15       17.97      2.04 o 
  -1  -5   6       14.35       20.25      2.19 o 
   0  -5   6       13.63       13.69      2.40 o 
   1  -5   6       46.43       52.11      2.70 o 
   2  -5   6        3.42        3.74      0.83 o 
   3  -5   6       61.58       67.97      3.05 o 
   4  -5   6      146.35      135.18      4.68 o 
   5  -5   6       39.60       37.85      2.43 o 
   6  -5   6       16.71       20.31      1.79 o 
   7  -5   6       53.96       52.33      4.15 o 
   8  -5   6        0.29       -0.29      1.87 o 
   9  -5   6        1.74        3.98      2.56 o 
  -5  -4   6        3.82        1.01      1.96 o 
  -4  -4   6        7.89        9.70      2.71 o 
  -3  -4   6        0.04       -0.72      0.97 o 
  -2  -4   6      247.73      270.52      9.04 o 
  -1  -4   6      100.39      108.02      4.26 o 
   0  -4   6        0.04       -0.79      0.79 o 
   1  -4   6       24.04       20.67      2.49 o 
   2  -4   6        3.50        5.30      0.85 o 
   3  -4   6       81.95       72.90      4.97 o 
   4  -4   6      108.87      111.60      3.33 o 
   5  -4   6      164.10      162.16      4.21 o 
   6  -4   6       74.35       73.77      2.80 o 
   7  -4   6       28.19       27.93      1.87 o 
   8  -4   6        4.58        4.28      1.45 o 
   9  -4   6        3.03        2.39      1.59 o 
  -5  -3   6        0.34       -0.37      1.88 o 
  -4  -3   6        0.42        0.26      1.69 o 
  -3  -3   6      133.08      133.56      4.87 o 
  -2  -3   6      534.83      587.05     15.03 o 
  -1  -3   6       10.71       11.82      1.59 o 
   0  -3   6       82.76       64.68      6.88 o 
   1  -3   6       12.03       16.40      2.53 o 
   2  -3   6       11.65        4.70      0.76 o 
   3  -3   6       11.54       15.35      1.97 o 
   4  -3   6      139.96      138.95      3.58 o 
   5  -3   6      163.97      171.27      4.31 o 
   6  -3   6        0.39       -0.05      0.94 o 
   7  -3   6       13.24       14.22      1.92 o 
   8  -3   6        3.10       -0.34      1.67 o 
   9  -3   6        0.32        0.13      1.25 o 
  10  -3   6       15.56       13.93      3.32 o 
  -6  -2   6        6.66        4.13      2.73 o 
  -5  -2   6        0.11        0.62      1.98 o 
  -3  -2   6       74.53       69.49      3.23 o 
  -2  -2   6       14.98       14.84      1.78 o 
  -1  -2   6       14.12       13.06      1.50 o 
   0  -2   6       10.05        4.90      1.09 o 
   1  -2   6      331.12      378.17     10.90 o 
   2  -2   6      392.56      381.22      7.46 o 
   3  -2   6       99.55      100.65      3.60 o 
   4  -2   6        0.54        1.39      0.76 o 
   6  -2   6       27.07       28.94      1.54 o 
   7  -2   6       62.91       62.03      3.07 o 
   8  -2   6       17.93       17.25      2.96 o 
   9  -2   6        9.25        8.03      2.61 o 
  10  -2   6       16.56       13.31      3.01 o 
  -6  -1   6        1.29       -0.39      2.05 o 
  -5  -1   6       31.44       38.89      4.85 o 
  -4  -1   6        0.17        2.69      1.86 o 
  -3  -1   6      257.27      323.92     12.16 o 
  -2  -1   6       97.01       81.93      3.37 o 
  -1  -1   6       35.28       48.78      2.43 o 
   0  -1   6       49.32       30.79      1.82 o 
   1  -1   6        6.93       22.07      1.53 o 
   2  -1   6      373.25      409.85      7.90 o 
   3  -1   6       70.37       64.92      2.65 o 
   4  -1   6       39.76       37.09      2.85 o 
   5  -1   6      114.00       84.44      3.24 o 
   6  -1   6        2.55        0.55      1.26 o 
   7  -1   6       32.06       30.41      3.18 o 
   8  -1   6       23.58       27.63      3.41 o 
   9  -1   6        0.72        0.92      1.91 o 
  10  -1   6        1.49       -0.84      2.03 o 
  -6   0   6        1.54        4.68      2.66 o 
  -5   0   6        8.73        5.83      2.48 o 
  -4   0   6        0.11        1.03      1.84 o 
  -3   0   6      676.29      655.17     23.97 o 
  -2   0   6      320.40      318.22     12.90 o 
  -1   0   6      459.27      502.08     16.98 o 
   0   0   6       61.38       58.68      2.52 o 
   1   0   6      121.60      210.84      6.76 o 
   2   0   6      181.58      175.58      3.90 o 
   3   0   6        0.95       -0.34      0.56 o 
   4   0   6      305.53      303.99     11.54 o 
   5   0   6      192.68      207.19      8.68 o 
   6   0   6        0.00        0.26      1.14 o 
   7   0   6       24.79       24.44      2.73 o 
   8   0   6       30.33       32.75      3.31 o 
   9   0   6        7.74        6.26      2.33 o 
  10   0   6        2.46       -1.50      1.80 o 
  -6   1   6        0.91        1.52      2.37 o 
  -5   1   6        0.15       -1.60      1.60 o 
  -4   1   6      213.10      228.09     10.74 o 
  -3   1   6       45.43       39.11      3.56 o 
  -2   1   6       28.35       31.31      3.09 o 
  -1   1   6        8.07        6.17      1.61 o 
   0   1   6       25.87       15.22      1.05 o 
   1   1   6      223.32      251.71      9.95 o 
   2   1   6       34.48       28.20      1.64 o 
   3   1   6       66.97       93.15      4.65 o 
   4   1   6       30.88       35.06      2.63 o 
   5   1   6        1.91        5.36      1.41 o 
   6   1   6       23.16       26.72      2.59 o 
   7   1   6       40.51       55.96      4.15 o 
   8   1   6       93.83       95.10      5.84 o 
   9   1   6       39.72       37.26      3.74 o 
  10   1   6        0.13       -1.86      1.92 o 
  -6   2   6        4.82        4.77      2.46 o 
  -5   2   6        4.55        4.01      2.28 o 
  -4   2   6       98.63       95.50      6.05 o 
  -3   2   6        6.96        5.05      1.90 o 
  -2   2   6       17.25       19.64      1.49 o 
  -1   2   6        0.82        0.16      0.62 o 
   0   2   6      269.22      225.20      9.22 o 
   1   2   6        8.52        6.19      1.38 o 
   2   2   6        8.50        1.33      0.66 o 
   3   2   6       42.05       46.04      2.99 o 
   5   2   6      163.69      177.53      7.76 o 
   6   2   6       25.51       24.77      2.50 o 
   7   2   6       97.82       83.66      5.15 o 
   8   2   6       13.48       15.22      2.84 o 
   9   2   6        6.33        3.52      2.10 o 
  10   2   6       13.06       13.55      3.48 o 
  -6   3   6        1.55        4.54      2.67 o 
  -5   3   6       22.65       21.05      3.57 o 
  -4   3   6        0.09       -1.54      1.54 o 
  -3   3   6       97.51       90.85      3.51 o 
  -2   3   6        3.60        2.23      1.27 o 
  -1   3   6        6.86       11.29      1.25 o 
   0   3   6       24.64       22.30      2.28 o 
   1   3   6       15.44       13.19      1.84 o 
   2   3   6        4.05       10.73      1.14 o 
   3   3   6       74.71       74.92      4.05 o 
   4   3   6       78.54       59.85      3.60 o 
   5   3   6      157.74      171.86      7.61 o 
   6   3   6       51.77       44.95      3.36 o 
   7   3   6       13.48       19.20      2.92 o 
   8   3   6       13.58       18.92      3.06 o 
   9   3   6       50.41       45.95      4.24 o 
  10   3   6       22.55       26.73      4.06 o 
  -6   4   6       15.66       14.80      3.34 o 
  -5   4   6        4.19        5.21      2.24 o 
  -4   4   6        1.81        0.67      1.07 o 
  -3   4   6       14.16       16.17      1.71 o 
  -2   4   6       20.40       18.90      4.58 o 
  -1   4   6      301.45      325.41     12.61 o 
   0   4   6       34.22       53.74      3.43 o 
   1   4   6      180.10      184.69      7.72 o 
   2   4   6      262.63      265.34      6.38 o 
   3   4   6        4.96        6.72      1.56 o 
   4   4   6        1.50        1.07      1.09 o 
   5   4   6       21.87       24.62      2.41 o 
   6   4   6       89.35       83.74      4.94 o 
   7   4   6        1.64       -0.03      1.37 o 
   8   4   6       32.16       30.65      2.37 o 
   9   4   6        9.24        9.15      2.70 o 
  10   4   6       12.17       13.27      3.16 o 
  -6   5   6       15.95       18.12      3.64 o 
  -5   5   6       22.84       18.05      3.55 o 
  -4   5   6        0.19        1.34      1.20 o 
  -3   5   6        3.19        0.30      0.93 o 
  -2   5   6       14.82       18.21      5.66 o 
  -1   5   6      111.30      125.50      6.10 o 
   0   5   6        3.24        2.19      1.23 o 
   1   5   6      103.57      109.85      3.27 o 
   2   5   6      264.97      284.74     10.82 o 
   3   5   6      129.30      141.56      6.36 o 
   4   5   6      121.46      143.93      6.55 o 
   5   5   6        0.59        3.67      1.41 o 
   6   5   6       40.10       38.45      3.22 o 
   7   5   6       54.25       56.80      2.96 o 
   8   5   6       14.53       13.31      2.29 o 
   9   5   6       19.99       20.62      3.62 o 
  10   5   6        1.68        0.58      2.22 o 
  -5   6   6        2.25        4.05      1.60 o 
  -4   6   6       25.17       24.72      2.39 o 
  -3   6   6       58.86       51.45      2.80 o 
  -2   6   6        0.86        1.37      0.98 o 
  -1   6   6       43.87       39.60      2.13 o 
   0   6   6        0.51        1.56      1.16 o 
   1   6   6       67.32       57.45      2.15 o 
   2   6   6       20.15       28.62      2.43 o 
   3   6   6      175.91      200.59      8.21 o 
   4   6   6       19.40       17.86      2.30 o 
   5   6   6       10.53       12.17      2.67 o 
   6   6   6       20.71       20.66      2.09 o 
   7   6   6        9.61       10.65      1.65 o 
   8   6   6        5.11        4.92      1.62 o 
   9   6   6       27.03       37.18      3.99 o 
  -5   7   6        0.39       -0.29      2.12 o 
  -4   7   6        0.74       -0.22      1.74 o 
  -3   7   6        0.03       -0.94      1.43 o 
  -2   7   6       40.60       39.38      3.39 o 
  -1   7   6        4.77        4.00      1.16 o 
   0   7   6       57.41       65.13      4.07 o 
   1   7   6        0.90        2.55      2.99 o 
   2   7   6        1.15       -0.09      0.81 o 
   3   7   6       41.11       36.76      2.13 o 
   4   7   6       22.87       20.96      1.91 o 
   5   7   6        0.11       -0.57      0.86 o 
   6   7   6        2.76        1.89      1.18 o 
   7   7   6       16.49       18.62      5.02 o 
   8   7   6       51.49       56.33      3.46 o 
   9   7   6       18.43       22.92      3.76 o 
  -4   8   6        1.48       -0.18      1.96 o 
  -3   8   6       14.20       11.34      2.74 o 
  -2   8   6       52.02       50.17      4.15 o 
  -1   8   6       22.21       26.72      2.76 o 
   0   8   6      136.28      141.83      7.03 o 
   1   8   6      150.09      154.34      7.64 o 
   2   8   6        7.26        6.31      2.05 o 
   3   8   6       19.96       20.68      3.09 o 
   4   8   6        1.21       -1.48      1.48 o 
   5   8   6        0.24       -1.33      1.33 o 
   6   8   6       21.33       27.03      3.64 o 
   7   8   6       10.88        7.43      2.71 o 
   8   8   6        4.44        2.71      2.41 o 
  -4   9   6        0.26       -1.06      2.13 o 
  -3   9   6        1.15       -0.31      1.86 o 
  -2   9   6        0.22       -0.26      1.89 o 
  -1   9   6       11.38       11.74      2.48 o 
   0   9   6       27.65       31.10      3.62 o 
   1   9   6       44.11       40.65      3.67 o 
   2   9   6       44.31       40.62      3.93 o 
   3   9   6        0.11       -1.34      1.34 o 
   4   9   6       14.49       13.52      2.85 o 
   5   9   6        8.56        6.31      2.28 o 
   6   9   6        0.17        1.14      1.94 o 
   7   9   6       28.82       22.93      3.69 o 
  -3  10   6       19.84       12.50      3.08 o 
  -2  10   6        0.35       -1.43      1.96 o 
  -1  10   6        2.21        2.56      1.97 o 
   0  10   6        0.81        0.90      1.86 o 
   1  10   6       44.33       48.03      4.34 o 
   2  10   6       21.26       28.67      3.96 o 
   3  10   6        9.26        6.75      2.78 o 
   4  10   6       11.98        8.89      2.75 o 
   5  10   6        0.90       -1.65      1.65 o 
   6  10   6       14.24       14.84      3.40 o 
   7  10   6       26.22       22.36      4.09 o 
  -2  11   6        0.01        0.99      2.36 o 
   0  11   6        7.75        8.88      2.86 o 
   1  11   6       16.63       26.72      4.10 o 
   2  11   6        3.11       -0.07      2.20 o 
   3  11   6       29.72       30.29      4.41 o 
   4  11   6       41.03       47.30      5.62 o 
   5  11   6        8.72        7.29      2.92 o 
   1  12   6        0.00       -1.27      1.99 o 
   2  12   6        1.01       -1.31      2.12 o 
   3  12   6       14.83       18.46      3.89 o 
  -1  -8   7        0.02        1.11      2.09 o 
   0  -8   7        1.50       -0.62      2.11 o 
   1  -8   7        0.37       -1.15      2.20 o 
   2  -8   7        9.65        8.97      2.96 o 
   3  -8   7        1.80        0.52      2.22 o 
   4  -8   7        6.57        3.30      2.45 o 
   5  -8   7        5.94        5.97      2.75 o 
   6  -8   7        3.95        5.55      2.70 o 
  -2  -7   7       11.71        7.69      2.81 o 
  -1  -7   7        7.51        6.55      2.56 o 
   0  -7   7        1.58        1.72      2.30 o 
   1  -7   7        2.23       -0.86      2.03 o 
   2  -7   7        2.88        3.24      2.31 o 
   3  -7   7       10.29       17.96      3.31 o 
   4  -7   7       24.90       25.22      3.75 o 
   5  -7   7       38.42       43.89      4.20 o 
   6  -7   7       27.66       28.54      4.03 o 
  -3  -6   7        0.49       -1.41      1.74 o 
  -2  -6   7        3.52       -1.19      1.95 o 
  -1  -6   7       11.38       12.64      3.03 o 
   0  -6   7       37.40       38.56      4.05 o 
   1  -6   7       85.57       96.64      6.34 o 
   2  -6   7       46.84       45.01      4.13 o 
   3  -6   7        6.59        8.25      2.43 o 
   4  -6   7        4.00        6.16      2.35 o 
   5  -6   7       67.15       61.07      4.73 o 
   6  -6   7       80.34       88.44      5.94 o 
   7  -6   7       18.22       29.84      4.10 o 
  -4  -5   7        0.11       -1.81      2.00 o 
  -3  -5   7        1.85       -0.80      1.32 o 
  -2  -5   7        0.13       -1.16      1.16 o 
  -1  -5   7       11.97       14.00      2.04 o 
   0  -5   7       53.38       67.86      3.45 o 
   1  -5   7       62.86       67.30      3.34 o 
   2  -5   7        1.89        2.20      0.88 o 
   3  -5   7        5.20        6.84      1.44 o 
   4  -5   7       11.98       12.91      1.71 o 
   5  -5   7        7.01       11.57      1.72 o 
   6  -5   7       54.50       56.44      3.05 o 
   7  -5   7       46.98       60.20      4.68 o 
   8  -5   7        0.11        0.59      2.10 o 
  -4  -4   7        0.06        0.66      1.99 o 
  -3  -4   7        6.23        4.91      2.18 o 
  -2  -4   7        0.27       -0.13      1.04 o 
  -1  -4   7      280.57      293.66      8.75 o 
   0  -4   7       72.39       77.15      5.15 o 
   1  -4   7        0.04       -1.15      1.15 o 
   2  -4   7       34.76       36.01      1.68 o 
   3  -4   7        5.11        1.95      1.02 o 
   4  -4   7        8.07        5.67      1.27 o 
   5  -4   7        0.43        0.46      1.01 o 
   6  -4   7      612.36      665.71     16.87 o 
   7  -4   7      261.37      310.38      9.10 o 
   8  -4   7       23.75       23.18      2.49 o 
   9  -4   7        2.44        1.37      1.52 o 
  -5  -3   7        7.88       10.54      3.36 o 
  -4  -3   7        8.17       11.92      2.93 o 
  -3  -3   7       60.28       48.32      4.37 o 
  -2  -3   7        0.97        0.66      1.14 o 
  -1  -3   7      133.07      146.57      5.30 o 
   0  -3   7        5.79        4.46      1.39 o 
   1  -3   7       79.15       92.02      3.76 o 
   2  -3   7        4.36        2.96      0.75 o 
   3  -3   7        0.00       -0.56      0.81 o 
   4  -3   7      128.71      118.45      9.80 o 
   5  -3   7       17.99       18.73      2.36 o 
   6  -3   7       41.83       38.09      1.93 o 
   7  -3   7       32.29       33.65      2.11 o 
   8  -3   7        0.08        0.15      1.78 o 
   9  -3   7        0.76       -0.52      1.91 o 
  -5  -2   7        0.24        0.24      2.13 o 
  -4  -2   7       18.80       22.21      3.64 o 
  -3  -2   7        1.12       -1.43      1.43 o 
  -2  -2   7        0.30        1.22      1.20 o 
  -1  -2   7       97.01       92.47      3.86 o 
   0  -2   7       16.67       10.40      3.83 o 
   1  -2   7      117.89      119.44      4.34 o 
   2  -2   7        5.44        2.13      0.69 o 
   3  -2   7       22.86       16.25      2.93 o 
   4  -2   7        4.02        2.92      1.03 o 
   5  -2   7       22.82       23.02      1.87 o 
   6  -2   7      125.95      124.73      4.51 o 
   7  -2   7        1.52        0.46      1.50 o 
   8  -2   7        4.82        3.23      2.03 o 
   9  -2   7       10.30        6.73      2.25 o 
  10  -2   7       11.64        8.98      3.00 o 
  -5  -1   7        2.67        1.52      2.43 o 
  -4  -1   7        3.23       -0.72      1.85 o 
  -3  -1   7       67.80       79.54      5.66 o 
  -2  -1   7      138.66      141.00      8.10 o 
  -1  -1   7      306.74      355.18     12.17 o 
   0  -1   7       65.55       66.77      3.30 o 
   1  -1   7      131.39      105.13      3.94 o 
   2  -1   7       64.73       68.08      2.19 o 
   3  -1   7        0.38        0.26      0.53 o 
   4  -1   7       22.20       14.95      1.55 o 
   5  -1   7      110.16      115.09      5.31 o 
   6  -1   7      223.28      238.99     10.21 o 
   7  -1   7      173.32      182.25      8.55 o 
   8  -1   7       24.43       32.71      3.82 o 
   9  -1   7       18.54       17.41      3.13 o 
  10  -1   7        1.71        1.65      2.24 o 
  -5   0   7       32.08       36.22      4.70 o 
  -4   0   7        0.12        0.12      1.90 o 
  -3   0   7       10.05        7.98      2.40 o 
  -2   0   7       34.96       29.84      3.31 o 
  -1   0   7       26.15       22.54      1.90 o 
   0   0   7        3.03        2.49      0.90 o 
   2   0   7        4.59        7.01      0.90 o 
   3   0   7       50.32       51.01      1.93 o 
   4   0   7        1.26        1.09      1.12 o 
   5   0   7      141.50      141.93      6.66 o 
   6   0   7       27.94       24.33      3.02 o 
   7   0   7       25.64       27.28      3.29 o 
   8   0   7        0.71       -0.72      1.50 o 
   9   0   7       25.56       21.41      3.41 o 
  10   0   7        0.29        0.80      1.91 o 
  -5   1   7        4.14        1.94      2.21 o 
  -4   1   7        4.16        4.79      2.56 o 
  -3   1   7      237.74      242.17     11.26 o 
  -2   1   7      228.78      219.27     10.02 o 
  -1   1   7        0.03        2.80      1.70 o 
   0   1   7      141.43      136.09      6.76 o 
   1   1   7        8.41       14.08      2.13 o 
   2   1   7       60.32       72.40      2.98 o 
   3   1   7       59.86       76.12      4.27 o 
   4   1   7      284.04      262.28     10.52 o 
   5   1   7      200.81      196.34      8.47 o 
   6   1   7        7.47        7.79      1.89 o 
   7   1   7       27.35       26.77      2.86 o 
   8   1   7        1.98        2.89      1.94 o 
   9   1   7       25.70       25.35      3.75 o 
  10   1   7        0.18        0.37      2.13 o 
  -5   2   7        1.06       -1.12      1.77 o 
  -4   2   7      177.39      184.65      9.54 o 
  -3   2   7       12.36        8.85      2.68 o 
  -2   2   7      181.24      173.22      8.46 o 
  -1   2   7       17.62       18.87      2.64 o 
   0   2   7       62.30       43.99      3.37 o 
   1   2   7       10.93        9.78      1.82 o 
   2   2   7      207.17      225.75      5.82 o 
   3   2   7       35.07       28.25      2.45 o 
   4   2   7        0.73        1.70      1.20 o 
   5   2   7      126.25      138.85      6.62 o 
   6   2   7        0.98       -1.16      1.16 o 
   7   2   7      136.36      130.24      6.87 o 
   8   2   7      185.72      174.29      8.74 o 
   9   2   7       21.47       24.11      3.67 o 
  10   2   7        6.46        6.22      2.84 o 
  -5   3   7       10.16        7.81      2.66 o 
  -4   3   7       77.26       85.97      5.89 o 
  -3   3   7        2.05        2.32      1.80 o 
  -2   3   7       14.28       12.92      2.58 o 
  -1   3   7       30.69       25.29      2.74 o 
   0   3   7       63.10       70.82      4.38 o 
   1   3   7       60.44       61.60      3.88 o 
   2   3   7       15.18       11.47      1.20 o 
   3   3   7       50.31       41.67      3.03 o 
   4   3   7       15.55       21.05      2.35 o 
   5   3   7        2.49        1.85      1.36 o 
   6   3   7       28.89       24.24      2.93 o 
   7   3   7       14.65       20.10      2.91 o 
   8   3   7       44.35       42.84      4.05 o 
   9   3   7        0.00       -1.46      1.46 o 
  10   3   7        0.66        1.31      2.20 o 
  -5   4   7       65.64       74.84      5.82 o 
  -4   4   7       11.40        8.85      2.54 o 
  -3   4   7       47.76       47.16      4.11 o 
  -2   4   7        4.79        5.25      1.23 o 
  -1   4   7       24.10       16.79      1.62 o 
   0   4   7       11.50        6.70      1.84 o 
   1   4   7      152.93      168.65      7.55 o 
   2   4   7      697.03      699.51     15.19 o 
   3   4   7      331.19      362.80     13.69 o 
   4   4   7        0.31       -0.86      1.18 o 
   5   4   7       66.31       64.03      4.16 o 
   6   4   7       49.36       66.28      4.35 o 
   7   4   7       16.42       19.42      2.88 o 
   8   4   7        7.75        6.21      2.36 o 
   9   4   7        4.16        1.99      2.12 o 
  10   4   7       26.40       31.57      4.51 o 
  -5   5   7       37.27       35.91      4.01 o 
  -4   5   7        1.38        0.18      1.89 o 
  -3   5   7        1.11        0.59      1.13 o 
  -2   5   7        0.00       -0.88      0.88 o 
  -1   5   7        6.34        5.47      1.17 o 
   0   5   7      186.54      193.80      8.60 o 
   1   5   7        0.50        0.15      0.78 o 
   2   5   7      268.65      290.21      7.08 o 
   3   5   7      332.89      314.83     12.23 o 
   4   5   7       85.42       89.91      4.96 o 
   5   5   7       10.48       12.60      2.32 o 
   6   5   7        0.01       -1.25      1.25 o 
   7   5   7      186.23      179.79      8.76 o 
   8   5   7       77.69       94.15      4.17 o 
   9   5   7        0.03        0.67      2.13 o 
  10   5   7        2.15       -1.47      2.41 o 
  -5   6   7        1.41        1.24      2.40 o 
  -4   6   7        1.78        4.17      1.59 o 
  -3   6   7       46.36       36.40      2.48 o 
  -2   6   7       83.82       67.42      3.18 o 
  -1   6   7       10.97        8.20      2.03 o 
   0   6   7        3.30        3.05      1.58 o 
   1   6   7       18.00       20.25      1.52 o 
   2   6   7        0.34       -0.82      1.08 o 
   3   6   7       14.53       20.53      2.54 o 
   4   6   7       52.03       55.82      3.79 o 
   5   6   7       11.46       10.58      2.16 o 
   6   6   7       13.83       14.89      2.60 o 
   7   6   7        0.05        0.26      1.13 o 
   8   6   7        0.61       -0.88      1.21 o 
   9   6   7        1.14       -0.07      1.40 o 
  -4   7   7        1.68        3.95      2.22 o 
  -3   7   7       29.45       21.08      3.17 o 
  -2   7   7        6.31        6.14      1.94 o 
  -1   7   7       18.19       11.69      1.59 o 
   0   7   7       17.25       20.90      1.64 o 
   1   7   7        0.02       -0.50      0.65 o 
   2   7   7       82.57       79.51      4.52 o 
   3   7   7       69.19       70.07      3.11 o 
   4   7   7        3.25        0.83      1.12 o 
   5   7   7       10.38       12.12      1.69 o 
   6   7   7       16.46       14.46      2.34 o 
   7   7   7        0.21       -1.04      1.04 o 
   8   7   7       23.82       28.79      6.77 o 
   9   7   7        0.52       -1.36      1.52 o 
  -4   8   7        0.18        1.33      1.88 o 
  -3   8   7        0.08       -0.18      1.67 o 
  -2   8   7        6.81        9.07      2.36 o 
  -1   8   7       16.45       15.81      2.62 o 
   0   8   7        2.25        3.16      1.60 o 
   1   8   7        3.03        1.79      1.59 o 
   2   8   7       55.73       62.97      4.49 o 
   3   8   7       81.36       95.74      5.85 o 
   4   8   7       12.62       10.09      2.42 o 
   5   8   7        1.34        1.19      1.62 o 
   6   8   7       14.03       16.05      3.30 o 
   7   8   7       14.92       15.58      3.41 o 
   8   8   7        6.03        4.26      1.71 o 
  -3   9   7        0.10       -0.69      1.87 o 
  -2   9   7        2.34       -0.37      1.79 o 
   0   9   7        2.77        0.96      1.73 o 
   1   9   7        3.17        0.41      1.78 o 
   2   9   7       77.23       87.20      5.80 o 
   3   9   7      344.32      372.41     15.50 o 
   4   9   7      124.75      143.64      8.05 o 
   5   9   7       33.39       39.57      4.05 o 
   6   9   7       12.63       14.01      3.30 o 
   7   9   7        0.22        0.40      1.90 o 
  -2  10   7        5.11        2.27      2.41 o 
   0  10   7       48.11       51.06      4.45 o 
   1  10   7       13.49       19.82      3.40 o 
   2  10   7       16.15       20.79      3.66 o 
   3  10   7      138.07      165.41      8.99 o 
   4  10   7       63.84       69.95      5.62 o 
   5  10   7        1.25        0.78      2.01 o 
   6  10   7        1.75        2.52      2.48 o 
   0  11   7        0.99       -0.22      2.20 o 
   1  11   7        0.12        0.58      2.23 o 
   2  11   7       72.43       79.32      6.08 o 
   3  11   7       24.02       33.61      4.60 o 
   4  11   7        0.00        0.22      2.11 o 
   5  11   7       11.85       11.04      3.74 o 
   2  -8   8       34.34       38.64      5.17 o 
   3  -8   8        0.00       -1.94      2.16 o 
   0  -7   8        0.49       -0.33      2.13 o 
   1  -7   8        0.01       -1.71      1.71 o 
   2  -7   8        4.21        3.64      2.25 o 
   3  -7   8        6.06        4.94      2.44 o 
   4  -7   8        0.41        0.51      2.04 o 
   5  -7   8        6.70        3.79      2.55 o 
   6  -7   8        0.32       -0.28      1.96 o 
  -1  -6   8        1.27        0.95      1.96 o 
   0  -6   8        0.39        0.64      2.10 o 
   1  -6   8       12.15       13.85      2.98 o 
   2  -6   8       19.20       20.76      3.56 o 
   3  -6   8       56.61       50.95      4.62 o 
   4  -6   8        9.22        7.59      2.59 o 
   5  -6   8        0.19        2.35      2.05 o 
   6  -6   8        5.08        9.68      3.00 o 
   7  -6   8       47.40       49.03      4.64 o 
  -2  -5   8        6.67        4.78      1.90 o 
  -1  -5   8        0.04       -0.02      1.27 o 
   0  -5   8        0.98       -0.27      1.29 o 
   1  -5   8       14.74       12.53      1.98 o 
   2  -5   8       12.57       14.37      1.94 o 
   3  -5   8       43.12       37.99      3.21 o 
   4  -5   8       23.69       24.40      2.55 o 
   5  -5   8        6.05        8.10      1.74 o 
   6  -5   8       52.07       53.69      4.67 o 
   7  -5   8       30.86       35.28      3.77 o 
  -3  -4   8        0.00       -0.06      1.80 o 
  -2  -4   8        1.31        0.59      1.27 o 
  -1  -4   8        0.08        1.07      1.99 o 
   0  -4   8       11.95        7.38      1.70 o 
   1  -4   8       18.91       15.99      3.25 o 
   2  -4   8        0.58       -0.73      0.73 o 
   3  -4   8        1.31        1.40      1.08 o 
   4  -4   8        4.14        4.73      1.41 o 
   5  -4   8        0.14       -0.75      0.98 o 
   6  -4   8       48.01       47.79      2.94 o 
   7  -4   8        5.27        2.76      1.57 o 
   8  -4   8        0.81        0.45      2.13 o 
   9  -4   8        0.15        0.44      2.26 o 
  -4  -3   8        0.21       -1.94      1.94 o 
  -3  -3   8        0.21       -0.38      1.99 o 
  -2  -3   8        3.97        3.87      1.51 o 
  -1  -3   8        0.02       -0.93      1.17 o 
   0  -3   8       10.18        5.14      1.48 o 
   1  -3   8       53.73       55.08      3.04 o 
   2  -3   8       26.66       29.21      1.73 o 
   3  -3   8        3.98        1.01      0.83 o 
   4  -3   8      108.90       91.20      3.87 o 
   5  -3   8       28.61       28.39      2.78 o 
   6  -3   8      110.28      127.78      4.89 o 
   7  -3   8        0.56       -0.03      1.26 o 
   8  -3   8        0.90       -0.99      1.90 o 
   9  -3   8        2.79        5.03      2.43 o 
  -4  -2   8        4.23        4.14      2.47 o 
  -3  -2   8        1.86        4.36      2.41 o 
  -2  -2   8        7.56        7.09      1.57 o 
  -1  -2   8        7.58        7.69      1.60 o 
   0  -2   8       35.89       31.56      2.51 o 
   1  -2   8        1.86        0.26      1.02 o 
   2  -2   8        2.20        0.77      0.78 o 
   3  -2   8        6.03        5.10      1.22 o 
   4  -2   8        0.11       -0.33      0.96 o 
   5  -2   8       70.73       68.67      5.11 o 
   6  -2   8        3.58        2.78      2.44 o 
   7  -2   8       68.14       64.37      4.68 o 
   8  -2   8       10.51        6.86      2.32 o 
   9  -2   8        0.32       -0.56      2.00 o 
  -4  -1   8        8.51        4.30      2.55 o 
  -3  -1   8        8.64        8.01      2.70 o 
  -2  -1   8      212.96      215.02      9.13 o 
  -1  -1   8       27.84       37.75      2.48 o 
   0  -1   8       18.44       20.15      2.09 o 
   1  -1   8        3.23        4.83      1.32 o 
   2  -1   8       35.56       34.81      1.63 o 
   3  -1   8        2.81        1.35      0.73 o 
   4  -1   8        4.85        3.09      1.11 o 
   5  -1   8      781.06      768.36     18.96 o 
   6  -1   8        5.08        4.64      1.92 o 
   7  -1   8        3.37        1.73      2.07 o 
   8  -1   8        2.64        3.49      1.99 o 
   9  -1   8        9.44        6.56      2.66 o 
  10  -1   8        2.22        1.14      2.20 o 
  -4   0   8        0.96       -0.04      2.22 o 
  -3   0   8       16.62       18.07      3.35 o 
  -2   0   8        4.67        2.42      1.29 o 
  -1   0   8        2.12       -0.82      0.99 o 
   0   0   8       76.20       61.04      2.97 o 
   1   0   8        0.28       -0.38      0.91 o 
   2   0   8        7.93        6.72      0.99 o 
   3   0   8       10.33        9.23      1.29 o 
   4   0   8       19.38       25.42      3.00 o 
   5   0   8       63.38       57.57      3.98 o 
   6   0   8        3.93        0.20      1.39 o 
   7   0   8      286.71      265.91     11.49 o 
   8   0   8       76.54       81.27      5.45 o 
   9   0   8       18.81       24.03      3.64 o 
  10   0   8       17.92       15.99      3.46 o 
  -4   1   8        1.02       -2.11      2.11 o 
  -3   1   8       54.86       47.18      4.39 o 
  -2   1   8      113.12      132.65      7.59 o 
  -1   1   8        5.92        5.71      2.24 o 
   0   1   8        5.32        3.82      1.69 o 
   1   1   8       21.93       27.76      2.84 o 
   2   1   8        0.00        0.51      0.82 o 
   3   1   8       70.70       58.48      2.43 o 
   4   1   8      115.88      104.64      5.68 o 
   5   1   8      117.14      126.69      6.42 o 
   6   1   8       56.06       59.53      4.30 o 
   7   1   8        3.10        1.73      1.60 o 
   8   1   8        0.67       -0.70      1.69 o 
   9   1   8        0.83        0.50      2.00 o 
  10   1   8        0.75       -1.39      1.81 o 
  -5   2   8        2.00        1.02      2.36 o 
  -4   2   8        1.88        2.09      2.28 o 
  -3   2   8      142.47      150.38      8.34 o 
  -2   2   8      103.23      110.74      6.75 o 
  -1   2   8      141.08      138.01      7.34 o 
   0   2   8       97.60      106.24      6.04 o 
   1   2   8      282.26      277.47     11.52 o 
   2   2   8      142.21      129.93      4.05 o 
   3   2   8        0.58       -0.71      0.71 o 
   4   2   8      453.01      421.17     15.90 o 
   5   2   8      160.41      158.76      7.54 o 
   6   2   8       57.01       53.74      4.01 o 
   7   2   8        0.91       -1.46      1.57 o 
   8   2   8        5.00        2.82      2.09 o 
   9   2   8        0.15       -1.52      1.77 o 
  10   2   8        2.34        0.43      2.01 o 
  -4   3   8        5.62        4.64      2.60 o 
  -3   3   8      113.61      110.69      6.93 o 
  -2   3   8       24.64       31.22      3.39 o 
  -1   3   8       15.60       12.80      2.64 o 
   0   3   8        4.09        2.40      1.61 o 
   1   3   8       66.98       56.76      4.01 o 
   2   3   8       61.54       51.21      2.49 o 
   3   3   8      449.51      404.80     15.20 o 
   4   3   8      397.32      419.38     15.85 o 
   5   3   8        1.52       -0.58      1.25 o 
   6   3   8       28.52       23.26      3.18 o 
   7   3   8      185.75      185.71      8.93 o 
   8   3   8       77.18       69.51      5.18 o 
   9   3   8        4.54        2.03      2.28 o 
  10   3   8       17.23       22.42      3.88 o 
  -4   4   8       54.81       61.63      5.28 o 
  -3   4   8        3.05        5.73      2.28 o 
  -2   4   8        1.69        0.55      1.71 o 
  -1   4   8        0.76       -1.16      1.41 o 
   0   4   8       48.09       45.36      3.79 o 
   1   4   8        0.24       -0.71      1.26 o 
   2   4   8        1.40        2.04      0.94 o 
   3   4   8      124.10      125.94      6.27 o 
   4   4   8        0.00       -0.68      1.34 o 
   5   4   8        0.43       -0.42      1.37 o 
   6   4   8        3.26        3.41      1.89 o 
   7   4   8       33.05       35.53      3.43 o 
   8   4   8        2.49        1.76      1.94 o 
   9   4   8        0.98        0.09      1.94 o 
  10   4   8        7.95       12.01      3.29 o 
  -4   5   8       35.71       37.94      4.22 o 
  -3   5   8       11.28       10.06      2.50 o 
  -2   5   8       60.19       41.10      3.76 o 
  -1   5   8        0.92       -0.13      1.50 o 
   0   5   8        3.42        5.12      1.90 o 
   1   5   8        2.37       -0.64      0.70 o 
   2   5   8      212.09      209.69      5.70 o 
   3   5   8        4.57        2.90      1.66 o 
   4   5   8      103.47      121.72      6.26 o 
   5   5   8       16.95       18.85      2.83 o 
   6   5   8        7.37        6.40      2.08 o 
   7   5   8        3.56        4.73      1.99 o 
   8   5   8       40.87       40.82      4.00 o 
   9   5   8        2.02        1.29      2.25 o 
  -4   6   8       10.96       16.66      3.37 o 
  -3   6   8        0.90       -1.65      1.73 o 
  -2   6   8        2.61        2.69      1.95 o 
  -1   6   8        1.06        0.80      1.19 o 
   0   6   8       56.14       57.02      4.15 o 
   1   6   8       14.59       15.90      1.57 o 
   2   6   8       18.11       20.90      2.68 o 
   3   6   8      137.10      170.69      7.87 o 
   4   6   8       52.39       59.41      4.12 o 
   5   6   8       23.07       29.25      3.05 o 
   6   6   8       34.94       32.67      3.23 o 
   7   6   8      114.35      121.61      6.91 o 
   8   6   8        6.67        6.53      1.70 o 
   9   6   8       11.49       10.48      4.54 o 
  -2   7   8        1.21        0.24      1.65 o 
  -1   7   8        0.85        3.52      1.39 o 
   0   7   8       11.41       13.53      2.51 o 
   1   7   8        7.92       11.54      1.40 o 
   2   7   8       74.39       78.54      4.73 o 
   3   7   8       50.15       55.62      4.01 o 
   4   7   8        0.01       -1.35      1.35 o 
   5   7   8        0.08       -0.46      1.45 o 
   6   7   8       30.51       33.36      2.40 o 
   7   7   8       44.23       43.58      2.83 o 
   8   7   8       22.27       23.95      4.17 o 
  -3   8   8        1.14        0.36      2.09 o 
  -2   8   8        0.08        0.09      1.96 o 
   0   8   8        2.48        5.23      1.91 o 
   1   8   8        2.02        5.09      2.03 o 
   2   8   8       69.89       72.16      4.88 o 
   3   8   8      209.29      222.75     10.23 o 
   4   8   8      146.36      145.72      7.78 o 
   5   8   8        4.87        3.30      1.95 o 
   6   8   8       12.15       15.99      3.17 o 
   7   8   8       10.66        5.27      2.18 o 
   8   8   8       15.47       14.20      5.10 o 
  -2   9   8        0.89       -0.07      2.03 o 
   0   9   8        4.56        1.87      1.75 o 
   1   9   8        1.83       -0.62      1.80 o 
   2   9   8        7.61        9.39      2.51 o 
   3   9   8       12.88       14.13      3.15 o 
   4   9   8        1.59        0.86      1.97 o 
   5   9   8        2.82        3.29      2.48 o 
   6   9   8        0.36        0.20      1.89 o 
   7   9   8        0.19       -1.75      1.75 o 
   0  10   8       20.18       22.25      3.31 o 
   1  10   8       12.80       14.31      3.10 o 
   2  10   8        1.28        0.35      1.84 o 
   3  10   8        5.69        7.09      2.50 o 
   4  10   8        9.68       16.73      3.63 o 
   5  10   8       70.14       65.60      5.57 o 
   6  10   8       31.07       36.54      4.90 o 
   1  11   8        2.88        3.03      2.54 o 
   2  11   8        0.25        1.11      2.40 o 
   3  11   8        6.98        5.13      2.93 o 
   4  11   8       10.08        8.22      3.18 o 
   3  -7   9        2.25        1.97      2.55 o 
   0  -6   9        0.53       -0.38      1.97 o 
   1  -6   9       24.43       28.90      4.35 o 
   2  -6   9       20.55       30.75      4.49 o 
   3  -6   9        6.88        8.68      2.87 o 
   4  -6   9        1.09        0.60      2.06 o 
   5  -6   9        0.86        1.82      2.18 o 
   6  -6   9        1.25       -1.10      2.21 o 
  -1  -5   9        0.43        0.43      1.41 o 
   0  -5   9       11.65        9.43      2.35 o 
   1  -5   9        5.80        3.09      2.07 o 
   2  -5   9        0.25       -0.06      1.12 o 
   3  -5   9       30.47       28.08      2.79 o 
   4  -5   9       54.05       60.00      3.42 o 
   5  -5   9        4.00        3.66      2.31 o 
   6  -5   9       10.41        9.82      3.05 o 
   7  -5   9        0.21       -2.09      2.09 o 
  -2  -4   9        0.09       -0.94      1.96 o 
  -1  -4   9        6.31        4.02      1.52 o 
   0  -4   9       59.60       68.49      3.73 o 
   1  -4   9       52.46       54.23      3.20 o 
   2  -4   9       20.01       17.69      1.65 o 
   3  -4   9        0.29        0.03      1.33 o 
   4  -4   9        0.01       -1.17      1.17 o 
   5  -4   9       44.19       39.42      3.28 o 
   6  -4   9        0.76       -1.19      1.33 o 
   7  -4   9       21.37       22.61      2.53 o 
   8  -4   9        9.08       11.54      2.15 o 
  -2  -3   9        3.49        3.94      2.42 o 
  -1  -3   9        8.26        9.77      1.95 o 
   0  -3   9        0.74       -0.52      1.18 o 
   1  -3   9        0.27       -0.89      1.16 o 
   2  -3   9        1.29       -0.02      0.92 o 
   3  -3   9       49.73       41.81      1.98 o 
   4  -3   9        2.89        0.07      1.41 o 
   5  -3   9        5.27        6.86      1.62 o 
   6  -3   9        1.87        0.57      1.26 o 
   7  -3   9      113.64      124.32      6.39 o 
   8  -3   9        0.33       -1.21      1.52 o 
  -3  -2   9        1.74        1.12      2.16 o 
  -2  -2   9        4.16        2.88      2.24 o 
  -1  -2   9        0.07       -0.82      1.12 o 
   0  -2   9       32.87       38.04      3.68 o 
   1  -2   9      124.34      136.82      5.22 o 
   2  -2   9       44.14       34.95      1.80 o 
   3  -2   9        2.20        2.91      0.92 o 
   4  -2   9       48.91       56.32      3.02 o 
   5  -2   9        0.45        0.83      1.08 o 
   6  -2   9        6.43        5.86      1.51 o 
   7  -2   9       52.17       53.77      4.37 o 
   8  -2   9        1.97        1.37      1.96 o 
   9  -2   9       21.23       16.33      3.48 o 
  -3  -1   9        2.00        2.94      2.41 o 
  -2  -1   9       23.15       25.68      4.09 o 
  -1  -1   9        0.37        0.77      1.19 o 
   0  -1   9       10.42        9.24      1.78 o 
   1  -1   9        1.23        0.65      1.12 o 
   2  -1   9       28.44       22.01      1.67 o 
   3  -1   9       26.00       20.65      1.55 o 
   4  -1   9       32.96       29.86      2.21 o 
   5  -1   9       13.45       11.26      1.67 o 
   6  -1   9      223.04      241.46     10.64 o 
   7  -1   9       98.16      100.05      6.14 o 
   8  -1   9        9.98       16.28      3.13 o 
   9  -1   9        0.36       -1.64      1.64 o 
  -3   0   9        0.28        3.31      2.55 o 
  -2   0   9        2.72        1.60      1.94 o 
  -1   0   9        7.95        9.14      2.43 o 
   0   0   9        0.24        0.70      1.14 o 
   1   0   9       33.19       35.97      3.57 o 
   2   0   9       69.75       71.11      2.51 o 
   3   0   9       41.94       39.37      1.81 o 
   4   0   9        0.91       -0.20      1.33 o 
   5   0   9        7.23        9.51      2.17 o 
   6   0   9      216.13      210.69      9.59 o 
   7   0   9       62.96       63.09      4.70 o 
   8   0   9        2.06        5.15      2.17 o 
   9   0   9        0.05       -0.59      2.01 o 
  -3   1   9        0.71       -2.01      2.01 o 
  -2   1   9        6.82        9.94      2.67 o 
  -1   1   9        4.24        2.77      2.26 o 
   0   1   9      461.46      424.24     17.02 o 
   1   1   9      436.28      472.82     18.23 o 
   2   1   9       94.73      100.34      3.69 o 
   3   1   9       15.81       18.10      1.98 o 
   4   1   9       18.68       15.37      2.56 o 
   5   1   9       53.10       52.89      4.01 o 
   6   1   9       18.25       13.70      2.66 o 
   7   1   9        0.20       -1.58      1.58 o 
   8   1   9        1.83        2.57      2.03 o 
   9   1   9       13.19       17.46      3.30 o 
  10   1   9       15.06       18.98      3.59 o 
  -4   2   9        0.02       -1.90      1.90 o 
  -3   2   9        0.00       -0.54      1.86 o 
  -2   2   9       41.93       43.90      4.26 o 
  -1   2   9        0.28       -0.48      1.55 o 
   0   2   9       35.06       37.06      3.85 o 
   1   2   9       78.95       77.71      5.18 o 
   2   2   9        1.51        1.52      0.98 o 
   3   2   9        2.01        0.24      1.08 o 
   4   2   9      119.77      118.34      6.38 o 
   5   2   9      354.15      356.48     14.21 o 
   6   2   9       62.16       50.66      4.00 o 
   7   2   9        1.15       -1.41      1.41 o 
   8   2   9        1.28        0.46      1.79 o 
   9   2   9       15.73       10.81      2.86 o 
  10   2   9        0.51        0.37      2.17 o 
  -3   3   9        0.59       -0.88      1.99 o 
  -2   3   9        9.65       13.85      3.17 o 
  -1   3   9       49.01       47.18      4.19 o 
   0   3   9       28.29       31.10      3.75 o 
   1   3   9      111.38       95.87      5.76 o 
   2   3   9      481.17      499.62     11.84 o 
   3   3   9      227.30      219.50      6.15 o 
   4   3   9        9.47        8.91      2.37 o 
   5   3   9      153.98      161.91      7.91 o 
   6   3   9       13.04       12.18      2.54 o 
   7   3   9       96.93      103.66      6.28 o 
   8   3   9        3.30        5.39      2.14 o 
   9   3   9        2.17       -1.47      1.73 o 
  -3   4   9        0.09        0.07      2.13 o 
  -2   4   9        0.59       -1.28      1.73 o 
  -1   4   9        3.26        3.82      2.07 o 
   0   4   9        0.00       -0.26      1.56 o 
   1   4   9       62.74       60.91      4.44 o 
   2   4   9       55.28       59.99      2.72 o 
   3   4   9      284.83      289.95     11.96 o 
   4   4   9        1.84        2.56      1.93 o 
   5   4   9       11.87       15.85      2.66 o 
   6   4   9       76.48       72.18      5.04 o 
   7   4   9       45.05       40.55      3.86 o 
   8   4   9        0.35        0.73      2.03 o 
   9   4   9       17.88       18.86      3.63 o 
  -3   5   9        2.39       -0.78      2.07 o 
  -2   5   9        4.07        3.33      2.29 o 
  -1   5   9        0.44        0.36      1.71 o 
   0   5   9        9.32        8.74      2.31 o 
   1   5   9        0.33       -1.00      1.00 o 
   2   5   9       51.94       58.26      2.65 o 
   3   5   9      231.40      220.62      9.79 o 
   4   5   9        3.21       -0.08      1.73 o 
   5   5   9        2.46        0.63      1.43 o 
   6   5   9        0.70       -0.58      1.48 o 
   7   5   9       16.39       15.30      3.06 o 
   8   5   9        0.65       -0.71      1.98 o 
   9   5   9        7.91        5.64      2.48 o 
  -3   6   9        2.59        2.21      2.24 o 
  -2   6   9        0.52        0.95      2.04 o 
  -1   6   9        0.28       -1.72      1.72 o 
   0   6   9        8.39        5.23      2.14 o 
   1   6   9      103.82      115.85      4.06 o 
   2   6   9        6.14        4.37      1.78 o 
   3   6   9        8.37       11.53      2.50 o 
   4   6   9       35.37       35.82      3.35 o 
   5   6   9       20.11       27.38      3.50 o 
   6   6   9        5.21        7.63      2.33 o 
   7   6   9       61.78       47.07      4.24 o 
   8   6   9      100.48       98.16      6.60 o 
   9   6   9       11.24        8.48      1.97 o 
  -1   7   9        6.58        8.78      2.58 o 
   1   7   9       41.69       38.97      3.01 o 
   2   7   9      139.73      136.76      7.00 o 
   3   7   9        5.97        7.31      2.24 o 
   4   7   9        4.87        5.78      2.27 o 
   5   7   9        0.37        0.35      1.68 o 
   6   7   9       14.43       12.28      2.82 o 
   7   7   9        0.50        0.71      1.86 o 
   8   7   9        0.24       -0.03      1.47 o 
   0   8   9       14.54        9.59      2.17 o 
   1   8   9        0.09       -0.46      1.36 o 
   4   8   9       31.74       29.70      3.22 o 
   5   8   9        5.43        5.73      2.20 o 
   6   8   9        0.61        1.10      1.33 o 
   7   8   9        6.15        5.02      1.75 o 
  -1   9   9        0.27        1.84      2.05 o 
   1   9   9        9.98       17.18      2.77 o 
   2   9   9        1.13        1.78      1.70 o 
   3   9   9       11.66       12.18      2.86 o 
   4   9   9        0.00        1.33      1.74 o 
   5   9   9        2.18       -0.09      1.78 o 
   6   9   9        0.21       -1.41      1.97 o 
   1  10   9       33.10       36.49      4.29 o 
   2  10   9        0.09        0.42      1.84 o 
   3  10   9       13.01        7.85      2.67 o 
   4  10   9        0.24       -0.89      2.11 o 
   5  10   9       11.42       13.89      3.53 o 
   1  -5  10        1.68        1.00      1.15 o 
   2  -5  10        7.48       10.38      2.03 o 
   3  -5  10        0.00       -0.95      1.46 o 
   4  -5  10        1.33        0.61      2.23 o 
   5  -5  10        4.57        2.32      2.64 o 
   6  -5  10        3.99        1.66      2.35 o 
   0  -4  10       19.26       23.70      2.79 o 
   1  -4  10       10.05       10.03      2.17 o 
   2  -4  10       11.96        8.83      1.50 o 
   3  -4  10       13.42       15.70      1.72 o 
   4  -4  10        5.71        5.84      1.78 o 
   5  -4  10       11.48       15.07      2.33 o 
   6  -4  10        3.56        2.93      1.67 o 
   7  -4  10        0.01       -0.02      1.60 o 
  -1  -3  10        6.28        7.09      1.91 o 
   0  -3  10       32.54       35.96      3.02 o 
   1  -3  10       48.31       46.08      4.48 o 
   2  -3  10       71.99       62.25      2.63 o 
   3  -3  10       78.88       85.36      3.12 o 
   4  -3  10       29.61       26.21      2.80 o 
   5  -3  10       50.21       49.31      4.86 o 
   6  -3  10       17.49       21.69      2.42 o 
   7  -3  10        0.58        0.28      1.54 o 
   8  -3  10       15.05       17.03      3.58 o 
  -1  -2  10        0.34        0.06      1.47 o 
   0  -2  10       35.76       40.03      2.87 o 
   1  -2  10        0.61        0.81      1.32 o 
   2  -2  10        8.32        4.17      1.13 o 
   3  -2  10       12.95       11.62      1.50 o 
   4  -2  10        1.53       -0.11      1.16 o 
   5  -2  10        1.55        0.91      1.43 o 
   6  -2  10       32.17       34.83      2.62 o 
   7  -2  10        4.43        2.39      2.01 o 
   8  -2  10        0.68        0.60      2.08 o 
  -2  -1  10        2.18        6.12      2.71 o 
  -1  -1  10        2.78        3.24      1.79 o 
   0  -1  10       18.64       14.69      3.63 o 
   1  -1  10      107.04      100.68      4.49 o 
   2  -1  10        0.29       -0.50      0.87 o 
   3  -1  10        0.00       -0.57      0.86 o 
   4  -1  10        0.25       -0.01      1.06 o 
   5  -1  10      101.55      103.23      9.66 o 
   6  -1  10        6.69        6.02      2.39 o 
   7  -1  10        6.66        1.52      1.84 o 
   8  -1  10        4.28        4.38      2.20 o 
   9  -1  10        2.03        1.83      2.16 o 
  -2   0  10        6.36        8.01      2.83 o 
  -1   0  10        8.56       11.70      2.94 o 
   0   0  10       11.18        9.26      2.91 o 
   1   0  10       55.16       67.45      5.11 o 
   2   0  10      156.96      169.82      5.44 o 
   3   0  10        2.41        3.35      1.37 o 
   4   0  10        0.39       -1.29      1.29 o 
   5   0  10       15.38       14.34      2.84 o 
   6   0  10      115.71      100.23      6.07 o 
   7   0  10        9.84       11.99      2.79 o 
   8   0  10        1.42        0.67      2.13 o 
   9   0  10       22.73       24.19      3.92 o 
  -2   1  10        5.53        4.66      2.65 o 
  -1   1  10        0.27       -1.18      1.64 o 
   0   1  10        0.91        0.31      1.80 o 
   1   1  10       84.82       76.96      5.45 o 
   2   1  10      131.13      120.20      4.34 o 
   3   1  10      152.92      168.14      6.49 o 
   4   1  10       27.36       29.28      3.18 o 
   5   1  10       71.34       82.09      5.39 o 
   6   1  10      156.23      167.00      8.35 o 
   7   1  10        8.62        7.04      2.35 o 
   8   1  10        2.16       -0.22      1.77 o 
   9   1  10        4.23        0.46      1.94 o 
  -2   2  10        4.08        1.39      2.15 o 
  -1   2  10        8.28        4.83      2.32 o 
   0   2  10       14.91       20.27      3.42 o 
   1   2  10       11.29       12.68      2.74 o 
   2   2  10      149.20      152.39      5.04 o 
   3   2  10       90.01      101.49      4.90 o 
   4   2  10       21.75       20.36      3.28 o 
   5   2  10       55.85       65.29      4.74 o 
   6   2  10        4.37        1.24      1.58 o 
   7   2  10        2.34        1.18      1.77 o 
   8   2  10        6.00        4.75      2.31 o 
   9   2  10       20.60       19.98      3.76 o 
  -2   3  10        0.03       -1.12      2.01 o 
  -1   3  10       14.70       14.80      3.13 o 
   0   3  10       13.11       13.48      3.20 o 
   1   3  10        3.87        1.57      1.75 o 
   2   3  10       47.90       53.71      2.76 o 
   3   3  10       11.78       10.98      1.65 o 
   4   3  10        0.92       -1.39      1.65 o 
   5   3  10       71.08       68.24      4.85 o 
   6   3  10        4.58        4.26      2.09 o 
   7   3  10        3.85        6.17      2.22 o 
   8   3  10        5.32        5.85      2.40 o 
   9   3  10        0.63        0.10      1.96 o 
  -2   4  10       19.59       17.24      3.73 o 
  -1   4  10       79.44       78.48      5.84 o 
   0   4  10        4.34        3.88      2.21 o 
   1   4  10       46.85       45.97      4.20 o 
   2   4  10       25.28       31.42      2.48 o 
   3   4  10        3.32        3.34      2.04 o 
   4   4  10      209.50      229.49     10.48 o 
   5   4  10      151.80      148.03      7.81 o 
   6   4  10      102.77      101.05      6.17 o 
   7   4  10       59.31       52.00      4.52 o 
   8   4  10       27.68       27.06      3.98 o 
   9   4  10        1.16       -1.56      1.92 o 
  -2   5  10        9.63       11.75      2.97 o 
  -1   5  10        4.22        5.68      2.32 o 
   0   5  10        3.16        1.99      2.10 o 
   1   5  10       21.48       18.70      1.95 o 
   2   5  10        1.41       -0.14      0.97 o 
   3   5  10        0.05        0.04      1.47 o 
   4   5  10      327.03      351.10     14.47 o 
   5   5  10       40.48       48.02      4.13 o 
   6   5  10        8.89       11.80      2.92 o 
   7   5  10        0.00        0.48      1.86 o 
   8   5  10        4.57        3.24      1.97 o 
  -2   6  10       28.58       35.85      4.73 o 
  -1   6  10        2.38        6.72      2.62 o 
   0   6  10        3.99        1.43      1.99 o 
   1   6  10        0.87        0.04      1.47 o 
   2   6  10       22.03       24.91      2.33 o 
   3   6  10        1.75        2.66      1.87 o 
   4   6  10       67.96       86.26      5.67 o 
   5   6  10        1.11        0.39      1.70 o 
   6   6  10       24.80       17.18      3.10 o 
   7   6  10        7.16        8.15      2.73 o 
   8   6  10       19.55       18.30      3.63 o 
  -1   7  10        2.84        0.22      2.15 o 
   0   7  10        7.54        6.64      1.67 o 
   1   7  10       10.92       14.34      1.85 o 
   2   7  10        4.53        4.40      2.15 o 
   3   7  10      132.16      139.40      7.51 o 
   4   7  10       36.20       35.92      3.79 o 
   5   7  10        0.59       -1.41      1.41 o 
   6   7  10        0.99       -1.09      1.95 o 
   7   7  10        9.51       17.50      3.25 o 
   6   8  10        3.57        0.41      2.09 o 
   7   8  10        7.25        7.61      1.86 o 
   1   9  10       20.53       24.74      3.40 o 
   2   9  10        2.87        3.52      1.97 o 
   3   9  10       29.51       32.69      3.56 o 
   4   9  10        1.84        0.57      2.02 o 
   5   9  10        5.17        7.12      2.54 o 
   3  -4  11       11.35        9.76      1.99 o 
   4  -4  11       20.31       18.52      2.68 o 
   5  -4  11        0.23       -1.56      1.56 o 
   1  -3  11       68.24       88.59      4.52 o 
   2  -3  11       29.02       38.61      2.51 o 
   3  -3  11        0.07       -0.39      1.15 o 
   4  -3  11       30.86       38.56      3.41 o 
   5  -3  11       43.99       43.41      3.13 o 
   6  -3  11       15.99       14.81      2.30 o 
   0  -2  11        0.31       -1.23      1.23 o 
   1  -2  11       12.73       12.63      2.93 o 
   2  -2  11        0.92        0.06      1.12 o 
   3  -2  11        0.75        0.66      1.47 o 
   4  -2  11        0.08        0.39      1.33 o 
   5  -2  11       39.59       45.21      3.10 o 
   6  -2  11       11.63       10.16      2.05 o 
   7  -2  11        5.87        1.86      2.11 o 
   0  -1  11       15.46       15.52      6.43 o 
   1  -1  11       15.01       12.66      3.86 o 
   2  -1  11       34.07       36.91      2.12 o 
   3  -1  11        5.60        3.94      1.17 o 
   4  -1  11       11.23        7.76      1.95 o 
   5  -1  11        8.37        7.17      2.66 o 
   6  -1  11       15.63       18.60      3.34 o 
   7  -1  11        0.90       -0.37      1.91 o 
   8  -1  11        0.77       -1.93      1.93 o 
  -1   0  11        2.71        1.12      2.45 o 
   0   0  11       50.73       62.95      5.53 o 
   1   0  11       41.81       54.57      4.98 o 
   2   0  11        5.89        7.28      1.60 o 
   3   0  11        8.60        8.76      1.74 o 
   4   0  11        1.91        2.68      1.83 o 
   5   0  11       12.39        6.62      2.24 o 
   6   0  11       26.73       22.49      3.43 o 
   7   0  11        7.00        4.09      2.37 o 
   8   0  11        1.47        0.41      1.84 o 
  -1   1  11        4.98        5.26      2.63 o 
   0   1  11       12.39       10.02      3.18 o 
   1   1  11        0.95        0.73      1.97 o 
   2   1  11        0.44        1.27      1.73 o 
   3   1  11        0.29       -0.44      1.06 o 
   4   1  11        3.98        5.89      2.16 o 
   5   1  11        3.69        5.27      2.22 o 
   6   1  11        3.35        2.03      1.83 o 
   7   1  11        0.39       -1.41      1.67 o 
   8   1  11        2.72       -0.82      1.86 o 
  -1   2  11        7.99        5.75      2.73 o 
   0   2  11        7.61        5.58      2.53 o 
   1   2  11      117.74      118.15      7.40 o 
   2   2  11        0.53       -1.19      1.19 o 
   3   2  11       24.24       26.67      2.48 o 
   4   2  11       31.88       33.52      3.55 o 
   5   2  11       32.45       34.19      4.23 o 
   6   2  11       18.52       17.76      3.04 o 
   7   2  11        1.27        0.40      1.97 o 
   8   2  11       21.36       27.72      3.97 o 
  -1   3  11        0.00        1.34      2.41 o 
   0   3  11        3.73        5.80      2.64 o 
   1   3  11       15.72       22.21      3.64 o 
   2   3  11        8.17        8.70      2.45 o 
   3   3  11       32.60       35.95      2.57 o 
   4   3  11       16.32       18.59      3.47 o 
   5   3  11        7.24        8.00      2.52 o 
   6   3  11      149.21      134.20      7.53 o 
   7   3  11       40.07       41.17      4.09 o 
   8   3  11       23.07       26.64      3.94 o 
  -1   4  11        0.00        0.80      2.12 o 
   0   4  11       28.05       20.34      3.83 o 
   1   4  11        3.74        4.08      1.62 o 
   2   4  11        9.63       11.69      1.82 o 
   3   4  11        4.58        5.15      1.53 o 
   4   4  11       37.14       35.62      3.72 o 
   5   4  11       11.73       17.16      3.25 o 
   6   4  11       11.87       10.22      2.62 o 
   7   4  11       10.43       10.98      2.92 o 
   8   4  11        0.01       -1.41      1.82 o 
   0   5  11       22.47       23.59      3.88 o 
   1   5  11        8.35        9.32      1.87 o 
   2   5  11       12.52       13.18      3.47 o 
   3   5  11        6.56        6.28      2.50 o 
   4   5  11       15.77       21.07      3.38 o 
   5   5  11       90.33      103.48      6.54 o 
   6   5  11        1.12       -0.02      1.80 o 
   7   5  11        0.46        0.27      2.01 o 
   8   5  11        0.09        2.27      2.24 o 
   0   6  11       10.79        5.03      2.79 o 
   1   6  11        0.57        3.49      1.53 o 
   2   6  11        7.26       11.99      1.90 o 
   3   6  11        0.09       -0.91      1.80 o 
   4   6  11       17.66       22.60      3.62 o 
   5   6  11        0.32       -1.01      1.77 o 
   6   6  11        2.98       -0.03      2.07 o 
   7   6  11        0.78        3.43      2.38 o 
   1   7  11        8.02        8.89      1.88 o 
   2   7  11        2.19        0.01      2.05 o 
   3   7  11       93.83      102.14      6.43 o 
   4   7  11       24.90       29.64      3.89 o 
   5   7  11        3.81        0.84      2.16 o 
   6   7  11        0.72        1.62      2.14 o 
   4  -2  12        1.22        0.58      1.58 o 
   2  -1  12        8.00        9.33      1.93 o 
   3  -1  12       20.37       24.57      2.53 o 
   4  -1  12        7.41        9.89      2.84 o 
   5  -1  12        1.93        3.41      2.57 o 
   6  -1  12        8.50        6.83      2.71 o 
   2   0  12        0.48        1.09      1.38 o 
   3   0  12       12.36       10.01      2.03 o 
   4   0  12        7.17        6.59      2.71 o 
   5   0  12        1.30       -0.06      2.01 o 
   6   0  12        4.46        4.17      2.52 o 
   7   0  12        0.97        1.57      2.33 o 
   1   1  12        0.13        0.01      2.29 o 
   2   1  12        7.38        5.56      1.70 o 
   3   1  12        0.09        0.46      1.40 o 
   4   1  12        5.75        6.55      2.66 o 
   5   1  12        7.02        6.63      2.47 o 
   6   1  12        9.50        6.90      2.53 o 
   7   1  12        2.48        2.36      2.24 o 
   1   2  12        1.63        0.30      2.23 o 
   2   2  12       46.88       48.42      3.04 o 
   3   2  12       19.78       18.08      2.30 o 
   4   2  12        0.79        0.72      2.10 o 
   5   2  12        0.12        0.01      1.90 o 
   6   2  12        2.25        0.63      2.12 o 
   7   2  12        9.95       14.01      3.26 o 
   1   3  12        1.31        1.53      1.61 o 
   2   3  12       17.11       23.22      2.57 o 
   3   3  12        2.18        1.61      1.57 o 
   4   3  12       68.96       65.24      5.25 o 
   5   3  12       63.59       63.65      5.14 o 
   6   3  12        4.65        3.12      2.18 o 
   7   3  12        0.14       -0.22      2.09 o 
   1   4  12        5.32        9.74      2.26 o 
   2   4  12       16.44       19.29      4.92 o 
   3   4  12        0.03       -0.03      1.44 o 
   4   4  12       10.96       15.61      3.25 o 
   5   4  12       15.97       18.72      3.38 o 
   6   4  12        4.99       11.31      2.84 o 
   7   4  12       15.01       13.25      3.45 o 
   2   5  12        0.39       -0.25      1.24 o 
   3   5  12        0.96       -0.85      2.12 o 
   4   5  12        0.37       -2.00      2.00 o 
   5   5  12        4.64        8.90      2.70 o 
   6   5  12        4.31        6.16      2.65 o 
   2   6  12        1.86        3.63      1.87 o 
   3   6  12        0.01       -1.28      2.13 o 
   4   6  12       13.01       12.61      3.25 o 
   5   6  12       31.40       26.77      4.04 o 
   6   6  12       14.95       18.23      3.54 o 
                                                 
